# Supplementary material for: Characteristics of Intestinal Barrier State and Immunoglobulin-Bound Fraction of Stool Microbiota in Advanced Melanoma Patients Undergoing Anti-PD-1 Therapy
Source: Int J Mol Sci. 2025 Aug 20;26(16):8063. doi: 10.3390/ijms26168063 (PMC12387085; doi:10.3390/ijms26168063)
Supplement: Supplementary file 1 [file ijms-26-08063-s001.zip]

Archive with 2 entries (2 files):
- Supplementary Materials Tables S1-S5.xlsx
- Supplementary Materials Figures S1-S3.pdf
