# Supplementary material for: Characteristics of Intestinal Barrier State and Immunoglobulin-Bound Fraction of Stool Microbiota in Advanced Melanoma Patients Undergoing Anti-PD-1 Therapy
Source: Int J Mol Sci. 2025 Aug 20;26(16):8063. doi: 10.3390/ijms26168063 (PMC12387085; doi:10.3390/ijms26168063)
Supplement: Supplementary file 1 [file ijms-26-08063-s001.zip › Supplementary Materials Tables S1-S5.xlsx]

## Sheet: Table S1
Table S1. The mutual correlations between intestinal barrier state biomarkers (fecal zonulin, fecal calprotectin, and fecal secretory immunoglobulin A (SIgA) and Firmicutes to Bacteroidota (FB) ratio in the total stool microbiota in a cohort of advanced melanoma patients undergoing anti-PD-1 therapy. The correlations were examined in all analyzed samples (all) and the study subgroups at particula…
Subgroup	Variable 1	Variable 2	Spearman's ρ value	p-value
all	Zonulin	Calprotectin	0.25	0.0085
R0	Zonulin	Calprotectin	0.69	0.0004
NR0	Zonulin	Calprotectin	0.25	0.1848
R1	Zonulin	Calprotectin	-0.18	0.4296
NR1	Zonulin	Calprotectin	0.36	0.1558
Rn	Zonulin	Calprotectin	0.12	0.6564
NRn	Zonulin	Calprotectin	-0.10	0.9500
CB0	Zonulin	Calprotectin	0.52	0.0026
NB0	Zonulin	Calprotectin	0.35	0.1254
CB1	Zonulin	Calprotectin	0.02	0.9121
NB1	Zonulin	Calprotectin	0.18	0.6436
CBn	Zonulin	Calprotectin	0.13	0.5901
all	Zonulin	SIgA	0.11	0.2376
R0	Zonulin	SIgA	0.21	0.3243
NR0	Zonulin	SIgA	0.11	0.5770
R1	Zonulin	SIgA	0.11	0.6282
NR1	Zonulin	SIgA	-0.08	0.7729
Rn	Zonulin	SIgA	-0.01	0.9607
NRn	Zonulin	SIgA	0.10	0.9500
CB0	Zonulin	SIgA	0.23	0.2042
NB0	Zonulin	SIgA	0.12	0.5969
CB1	Zonulin	SIgA	0.07	0.7033
NB1	Zonulin	SIgA	0.20	0.6134
CBn	Zonulin	SIgA	0.04	0.8712
all	Zonulin	FB	0.11	0.2473
R0	Zonulin	FB	0.34	0.1107
NR0	Zonulin	FB	0.22	0.2397
R1	Zonulin	FB	-0.07	0.7471
NR1	Zonulin	FB	-0.21	0.4264
Rn	Zonulin	FB	0.33	0.2084
NRn	Zonulin	FB	-0.30	0.6833
CB0	Zonulin	FB	0.32	0.0767
NB0	Zonulin	FB	0.17	0.4592
CB1	Zonulin	FB	-0.03	0.8879
NB1	Zonulin	FB	-0.28	0.4630
CBn	Zonulin	FB	0.19	0.4257
all	Calprotectin	SIgA	0.00	0.9776
R0	Calprotectin	SIgA	0.03	0.8976
NR0	Calprotectin	SIgA	-0.11	0.5483
R1	Calprotectin	SIgA	-0.03	0.8958
NR1	Calprotectin	SIgA	-0.16	0.5466
Rn	Calprotectin	SIgA	0.20	0.4632
NRn	Calprotectin	SIgA	0.70	0.2333
CB0	Calprotectin	SIgA	0.11	0.5557
NB0	Calprotectin	SIgA	-0.27	0.2330
CB1	Calprotectin	SIgA	-0.07	0.7085
NB1	Calprotectin	SIgA	-0.02	0.9816
CBn	Calprotectin	SIgA	0.25	0.2902
all	Calprotectin	FB	0.22	0.0209
R0	Calprotectin	FB	0.43	0.0403
NR0	Calprotectin	FB	0.11	0.5737
R1	Calprotectin	FB	0.43	0.0478
NR1	Calprotectin	FB	-0.42	0.0933
Rn	Calprotectin	FB	0.42	0.1036
NRn	Calprotectin	FB	0.10	0.9500
CB0	Calprotectin	FB	0.26	0.1511
NB0	Calprotectin	FB	0.16	0.4911
CB1	Calprotectin	FB	0.32	0.0859
NB1	Calprotectin	FB	-0.22	0.5809
CBn	Calprotectin	FB	0.31	0.1902
all	SIgA	FB	-0.21	0.0261
R0	SIgA	FB	0.02	0.9227
NR0	SIgA	FB	-0.44	0.0157
R1	SIgA	FB	-0.17	0.4478
NR1	SIgA	FB	-0.36	0.1588
Rn	SIgA	FB	-0.11	0.6725
NRn	SIgA	FB	0.60	0.3500
CB0	SIgA	FB	-0.06	0.7583
NB0	SIgA	FB	-0.51	0.0184
CB1	SIgA	FB	-0.19	0.3058
NB1	SIgA	FB	-0.68	0.0503
CBn	SIgA	FB	0.07	0.7673

## Sheet: Table S2
Table S2. The list of differential correlations between the relative abundances of bacterial taxa at the amplicon sequence variant (ASV) level in the total stool microbiota (s) and immunoglobulin (Ig)-bound stool microbiota (i) indicated with the Differential Gene Correlation Analysis (DGCA) for advanced melanoma patients, who responded (R) to the anti-PD-1 therapy vs. non-responders (NR), before…
Variable 1	Variable 2	Spearman's ρ value_NR0	p-value_NR0	Spearman's ρ value_R0	p-value_R0	DGCA_zScore	DGCA_p-value	Correlations	Microbiotas	Variable 1 (classification)	Variable 2 (classification)
sASV124	iASV27	-0.363008	0.302546	0.984829	3.73674e-08	5.44355	5.22296e-08	0/+	si	Bacteroides sp.	Subdoligranulum sp.
sASV54	iASV57	1	0	-0.801728	0.198272	-5.30342	1.13655e-07	+/0	si	[Ruminococcus] torques group sp.	Ruminococcus bromii
sASV109	iASV110	0.247923	0.520095	-0.995168	3.10872e-06	-5.05787	4.23968e-07	0/-	si	Roseburia inulinivorans	Anaerostipes sp.
sASV1628	iASV28	-0.721664	0.0432806	0.998219	4.75522e-06	4.87166	1.10662e-06	-/+	si	Candidatus Soleaferrea sp.	Subdoligranulum sp.
sASV3314	iASV116	1	0	-0.616851	0.383149	-4.76103	1.92606e-06	+/0	si	bacterium from Family Ruminococcaceae	bacterium from Family [Eubacterium] coprostanoligenes group
sASV277	iASV19	0.871485	0.00220459	-0.804754	0.00281189	-4.5387	5.66017e-06	+/-	si	Lachnospiraceae FCS020 group sp.	Blautia faecis
sASV323	iASV12	0.304028	0.558009	-0.999863	0.000136629	-4.42505	9.64189e-06	0/-	si	Clostridium sensu stricto 1 disporicum	Blautia massiliensis
sASV109	iASV128	-0.75284	0.0310952	0.997057	0.000191547	4.33405	1.46388e-05	-/+	si	Roseburia inulinivorans	Tyzzerella sp.
sASV20	iASV29	0.989272	0.00017201	-0.231234	0.520365	-4.12546	3.69995e-05	+/0	si	Bifidobacterium longum	Akkermansia muciniphila
sASV348	iASV63	-0.997266	0	0.32788	0.525805	3.98457	6.76014e-05	-/0	si	Subdoligranulum sp.	[Ruminococcus] gauvreauii group sp.
sASV52	iASV55	0.814206	0	-0.344255	0	-3.96411	7.367e-05	+/-	si	Lachnoclostridium sp.	Parabacteroides merdae
sASV52	iASV74	0.987438	4.90952e-06	-0.649795	0.235273	-3.9525	7.73395e-05	+/0	si	Lachnoclostridium sp.	Phascolarctobacterium faecium
sASV657	iASV11	-0.458694	0.182404	0.948483	0.000328741	3.94867	7.85858e-05	0/+	si	Alistipes indistinctus	Blautia sp.
sASV105	iASV42	-0.753648	0.019016	0.882604	0.00369703	3.9119	9.15713e-05	-/+	si	[Eubacterium] eligens group sp.	Bacteroides vulgatus
sASV611	iASV57	1	0	-0.0920461	0	-3.87347	0.000107295	+/-	si	Marvinbryantia sp.	Ruminococcus bromii
sASV124	iASV91	-0.590235	0.162981	0.998998	3.80415e-05	3.83901	0.000123532	0/+	si	Bacteroides sp.	Bacteroides sp.
sASV106	iASV48	-0.593354	0.025301	0.822988	0.00344848	3.8239	0.000131355	-/+	si	Alistipes sp.	Lachnospiraceae ND3007 group sp.
sASV705	iASV76	-0.0433836	0.956616	1	0	3.80432	0.000142192	0/+	si	bacterium from Order Clostridia vadinBB60 group	Coprococcus sp.
sASV296	iASV5	-0.512068	0.107329	0.91923	0.00123882	3.77058	0.000162866	0/+	si	Blautia sp.	Anaerostipes hadrus
sASV292	iASV9	-0.543094	0.0242641	0.839574	0.00463706	3.74682	0.000179088	-/+	si	Lachnoclostridium sp.	Escherichia-Shigella sp.
sASV164	iASV22	0.977701	0	-0.979029	0	-3.68746	0.000226503	+/-	si	Sutterella wadsworthensis	Bacteroides uniformis
sASV279	iASV62	-0.999802	0	-0.456189	0	3.68258	0.000230889	-/-	si	UCG-005 sp.	bacterium from Family [Eubacterium] coprostanoligenes group
sASV307	iASV29	0.991829	0.00817088	-0.952342	0.0123994	-3.6767	0.000236267	+/-	si	Christensenellaceae R-7 group sp.	Akkermansia muciniphila
sASV549	iASV8	-0.487411	0	0.994953	0	3.67115	0.000241459	-/+	si	Christensenellaceae R-7 group sp.	Fusicatenibacter saccharivorans
sASV184	iASV36	-0.788327	0.000170339	0.359241	0.188493	3.66807	0.000244391	-/0	si	bacterium from Family Lachnospiraceae	Coprococcus comes
sASV75	iASV2	0.533643	0.0739531	-0.919399	0.00339071	-3.62833	0.000285266	+/-	si	Blautia sp.	Afipia sp.
sASV907	iASV24	0.291898	0.574589	-0.990144	0.000145233	-3.61861	0.000296194	0/-	si	[Eubacterium] brachy group sp.	Collinsella aerofaciens
sASV269	iASV128	0.789353	0.112317	-0.997581	0	-3.61528	0.000300025	0/-	si	Lachnospiraceae NK4A136 group sp.	Tyzzerella sp.
sASV38	iASV115	0.819665	0	-0.72833	0.0260643	-3.60432	0.000312968	+/-	si	[Eubacterium] hallii group sp.	[Ruminococcus] gnavus group sp.
sASV8	iASV48	0.502862	0.0282006	-0.616181	0.00496512	-3.59763	0.000321129	+/-	si	Fusicatenibacter saccharivorans	Lachnospiraceae ND3007 group sp.
sASV484	iASV114	-0.4602	0.180788	0.941144	0.00156352	3.58263	0.000340154	0/+	si	Coprobacter sp.	Lachnoclostridium edouardi
sASV186	iASV36	-0.747207	0.0033297	0.591128	0.0429494	3.5824	0.00034045	-/+	si	Incertae Sedis sp.	Coprococcus comes
sASV1286	iASV132	0.83416	0.0196317	-0.910435	0.0116735	-3.57666	0.000348006	+/-	si	Holdemania filiformis	Bacteroides thetaiotaomicron
sASV124	iASV124	-0.131303	0	0.898823	0	3.57352	0.000352214	-/+	ASV124	Bacteroides sp.	Bacteroides sp.
sASV163	iASV60	-0.783253	0.117115	0.986908	0.0017947	3.5649	0.000364	0/+	si	Subdoligranulum sp.	Ruminococcus bicirculans
sASV1025	iASV78	-0.724128	0.166553	0.991762	0.000896409	3.56292	0.000366749	0/+	si	Alistipes sp.	Faecalibacterium sp.
sASV1025	iASV94	-0.834492	0.0388224	0.966896	0.00719415	3.55476	0.000378325	-/+	si	Alistipes sp.	Lachnospira pectinoschiza
sASV253	iASV71	0.0547764	0.888689	0.987799	0.000222376	3.52396	0.00042515	0/+	si	Blautia sp.	Bacteroides sp.
sASV154	iASV129	-0.0379875	0.935557	0.996818	1.51751e-05	3.51504	0.000439683	0/+	si	UCG-002 sp.	NK4A214 group sp.
sASV541	iASV109	0.764344	0.00379315	-0.600813	0.0506072	-3.50063	0.000464165	+/-	si	Colidextribacter sp.	Roseburia inulinivorans
sASV12	iASV39	0.648323	0.00660025	-0.578319	0.0302777	-3.49628	0.000471788	+/-	si	Blautia massiliensis	Bacteroides uniformis
sASV757	iASV1	-0.981761	0.0182392	0.933017	0.00657979	3.486	0.000490305	-/+	si	Butyricimonas sp.	Sphingomonas sp.
sASV119	iASV71	0.89401	0.0162556	-0.938925	0.0179518	-3.47305	0.00051458	+/-	si	Parabacteroides distasonis	Bacteroides sp.
sASV78	iASV106	-0.42725	0.18997	0.908452	0.00178889	3.46459	0.000531046	0/+	si	Faecalibacterium sp.	Alistipes sp.
sASV182	iASV5	-0.450332	0.122535	0.915587	0.00379792	3.45862	0.000542952	0/+	si	Roseburia sp.	Anaerostipes hadrus
sASV124	iASV105	0.996317	1.2452e-07	0.43603	0.280157	-3.44583	0.00056931	+/0	si	Bacteroides sp.	[Eubacterium] eligens group sp.
sASV508	iASV25	-0.706982	0.0756616	0.940242	0.00524987	3.43203	0.000599085	-/+	si	Victivallis sp.	Bacteroides vulgatus
sASV867	iASV26	0.774762	0.0407883	-0.916836	0.0100868	-3.40543	0.000660599	+/-	si	Adlercreutzia equolifaciens	Faecalibacterium sp.
sASV12	iASV93	0.736632	0.0949102	-0.927994	0.00256987	-3.38694	0.000706764	+/-	si	Blautia massiliensis	[Eubacterium] ruminantium group sp.
sASV105	iASV107	-0.672856	0.0329951	0.785598	0.0120967	3.37157	0.000747402	-/+	si	[Eubacterium] eligens group sp.	CAG-56 sp.
sASV5	iASV61	0.928881	0.00249266	-0.623586	0.13456	-3.36728	0.000759143	+/0	si	Anaerostipes hadrus	Ruminococcus sp.
sASV168	iASV102	0.865773	0.0117784	-0.787319	0	-3.36624	0.000762007	+/-	si	UCG-005 sp.	[Ruminococcus] torques group sp.
sASV186	iASV55	-0.16049	0.583633	0.873964	0.000201949	3.3629	0.000771278	0/+	si	Incertae Sedis sp.	Parabacteroides merdae
sASV124	iASV42	-0.411269	0.271459	0.959106	0.00247434	3.35418	0.000796012	0/+	si	Bacteroides sp.	Bacteroides vulgatus
sASV96	iASV128	-0.893658	0.106342	0.725262	0	3.33536	0.00085188	0/+	si	Streptococcus sp.	Tyzzerella sp.
sASV571	iASV10	0.917885	0.000481759	-0.217759	0.520078	-3.3269	0.00087819	+/0	si	Blautia sp.	[Eubacterium] hallii group sp.
sASV306	iASV115	0.968696	0.00145461	-0.437981	0.325675	-3.32618	0.000880443	+/0	si	Agathobacter sp.	[Ruminococcus] gnavus group sp.
sASV61	iASV126	-0.994392	0.0056081	0.809966	0.0965602	3.31814	0.000906203	-/+	si	Ruminococcus sp.	Lachnospiraceae NK4A136 group sp.
sASV484	iASV43	0.0201122	0.953197	0.967321	0.000364311	3.31291	0.000923297	0/+	si	Coprobacter sp.	Streptococcus sp.
sASV153	iASV14	-0.972016	0.00559589	0.826756	0.0842752	3.30539	0.000948456	-/+	si	Bacteroides sp.	Bifidobacterium sp.
sASV298	iASV124	0.981703	0.00296286	-0.587818	0	-3.30475	0.000950614	+/-	si	Marvinbryantia sp.	Bacteroides sp.
sASV333	iASV106	-0.573689	0.31188	1	0	3.29966	0.000968029	0/+	si	Marvinbryantia sp.	Alistipes sp.
sASV233	iASV132	0.992512	8.38887e-05	0.23722	0.571617	-3.29294	0.000991445	+/0	si	Bacteroides sp.	Bacteroides thetaiotaomicron
sASV484	iASV59	-0.479063	0.161247	0.940491	0.00520668	3.28092	0.0010347	0/+	si	Coprobacter sp.	Clostridium sensu stricto 1 sp.
sASV287	iASV18	-0.602234	0.0654151	0.783005	0.00739558	3.27345	0.00106242	-/+	si	Negativibacillus sp.	Dorea longicatena
sASV457	iASV121	0.76673	0	-0.948823	0.0137907	-3.27033	0.00107422	+/-	si	Bacteroides sp.	Coprococcus catus
sASV58	iASV94	0.860341	0.000677706	-0.439408	0.236655	-3.27028	0.00107442	+/0	si	Erysipelotrichaceae UCG-003 bacterium	Lachnospira pectinoschiza
sASV151	iASV42	-0.65827	0.107932	0.965698	0	3.24927	0.00115702	0/+	si	Bacteroides caccae	Bacteroides vulgatus
sASV31	iASV31	0.438696	0.0685737	0.927208	1.14582e-08	3.24847	0.00116027	+/+	ASV31	Clostridium sensu stricto 1 sp.	Clostridium sensu stricto 1 sp.
sASV269	iASV126	0.0140398	0.963691	0.945507	0.000388178	3.23807	0.0012034	0/+	si	Lachnospiraceae NK4A136 group sp.	Lachnospiraceae NK4A136 group sp.
sASV59	iASV11	0.613174	0.00885848	-0.423777	0.0625999	-3.23155	0.00123122	+/-	si	Clostridium sensu stricto 1 sp.	Blautia sp.
sASV127	iASV27	-0.748202	0.0871208	0.850061	0.00183771	3.22467	0.00126119	-/+	si	Lachnoclostridium sp.	Subdoligranulum sp.
sASV168	iASV14	0.961263	0.00222182	-0.371127	0.365394	-3.22061	0.0012792	+/0	si	UCG-005 sp.	Bifidobacterium sp.
sASV333	iASV42	-0.315504	0	0.989287	0	3.21914	0.00128575	-/+	si	Marvinbryantia sp.	Bacteroides vulgatus
sASV427	iASV88	-0.949684	0.0503156	0.419069	0	3.2175	0.00129313	-/+	si	Bacteroides sp.	Butyricicoccus sp.
sASV224	iASV91	-0.583153	0.0993156	0.886928	0.00776265	3.21391	0.00130941	-/+	si	Lachnospiraceae UCG-004 sp.	Bacteroides sp.
sASV6	iASV88	-0.837482	0	0.783951	0.216049	3.20775	0.00133777	-/0	si	Bifidobacterium longum	Butyricicoccus sp.
sASV300	iASV33	0.684511	0.0897987	-0.959234	0.00982007	-3.20288	0.00136059	+/-	si	Alistipes sp.	Anaerostipes sp.
sASV55	iASV11	-0.109752	0.664634	0.770826	0	3.19709	0.00138822	0/+	si	Parabacteroides merdae	Blautia sp.
sASV71	iASV8	0.0449844	0.863883	0.878393	7.78663e-05	3.19697	0.00138878	0/+	si	Bacteroides sp.	Fusicatenibacter saccharivorans
sASV561	iASV126	-0.284829	0.494128	0.982901	0.00267725	3.19074	0.00141909	0/+	si	bacterium from Family Lachnospiraceae	Lachnospiraceae NK4A136 group sp.
sASV66	iASV63	0.954014	0	-0.124583	0.731665	-3.19071	0.00141924	+/0	si	Anaerostipes hadrus	[Ruminococcus] gauvreauii group sp.
sASV127	iASV132	0.954911	0	-0.171448	0.659171	-3.18807	0.00143225	+/0	si	Lachnoclostridium sp.	Bacteroides thetaiotaomicron
sASV31	iASV50	-0.414733	0.0870248	0.630197	0.00669445	3.18358	0.00145464	-/+	si	Clostridium sensu stricto 1 sp.	Romboutsia sp.
sASV49	iASV119	-0.90434	0.0132886	0.80186	0.0549996	3.18354	0.00145488	-/+	si	Blautia obeum	Parabacteroides distasonis
sASV1064	iASV114	-0.351842	0.392719	0.979893	0	3.18218	0.00146173	0/+	si	bacterium from Family Lachnospiraceae	Lachnoclostridium edouardi
sASV28	iASV119	-0.710124	0.113864	0.935656	0.00607703	3.17137	0.00151722	0/+	si	Subdoligranulum sp.	Parabacteroides distasonis
sASV1530	iASV5	0.69277	0	-0.82903	0	-3.1577	0.00159017	+/-	si	Christensenellaceae R-7 group sp.	Anaerostipes hadrus
sASV577	iASV59	0.980411	0.00328145	-0.180878	0.594562	-3.15082	0.00162813	+/0	si	Family XIII AD3011 group sp.	Clostridium sensu stricto 1 sp.
sASV29	iASV114	-0.491201	0.21642	0.86296	0.00130345	3.14661	0.00165173	0/+	si	Akkermansia muciniphila	Lachnoclostridium edouardi
sASV184	iASV24	-0.645682	0.00379964	0.543191	0	3.14421	0.00166534	-/+	si	bacterium from Family Lachnospiraceae	Collinsella aerofaciens
sASV109	iASV82	0.929831	0.0220763	-0.785589	0.036289	-3.13726	0.00170536	+/-	si	Roseburia inulinivorans	Holdemanella sp.
sASV129	iASV102	-0.847554	0.0330884	0.923416	0.0251472	3.13203	0.00173604	-/+	si	NK4A214 group sp.	[Ruminococcus] torques group sp.
sASV132	iASV128	-0.547547	0.203285	0.969994	0	3.12585	0.00177295	0/+	si	Bacteroides thetaiotaomicron	Tyzzerella sp.
sASV42	iASV7	-0.556183	0.0252662	0.684486	0.0290016	3.12452	0.00178096	-/+	si	Bacteroides vulgatus	Intestinibacter bartlettii
sASV182	iASV1	0.991334	0.000967087	-0.82428	0.17572	-3.1163	0.00183133	+/0	si	Roseburia sp.	Sphingomonas sp.
sASV263	iASV68	0.761048	0.078825	-0.913046	0.0110127	-3.11605	0.00183294	+/-	si	Turicibacter sanguinis	Alistipes putredinis
sASV115	iASV55	0.909379	0.00451975	-0.358438	0.279061	-3.10108	0.00192819	+/0	si	[Ruminococcus] gnavus group sp.	Parabacteroides merdae
sASV1286	iASV25	0.860848	0.0276976	-0.909471	0.03225	-3.09032	0.00199939	+/-	si	Holdemania filiformis	Bacteroides vulgatus
sASV171	iASV106	-0.693244	0.0124245	0.56937	0.067507	3.08855	0.00201139	-/+	si	Lachnospiraceae FCS020 group sp.	Alistipes sp.
sASV98	iASV98	0.326677	0.326829	0.984551	0.000356151	3.08523	0.00203398	0/+	ASV98	Christensenellaceae R-7 group sp.	Christensenellaceae R-7 group sp.
sASV88	iASV33	-0.0178484	0.947691	0.838476	9.42098e-05	3.0822	0.00205474	0/+	si	Butyricicoccus sp.	Anaerostipes sp.
sASV2	iASV117	0.937486	0.0625138	-0.989825	0.0101745	-3.07933	0.00207464	+/-	si	Afipia sp.	Bifidobacterium bifidum
sASV603	iASV94	0.99405	0.00594995	-0.719891	0	-3.07792	0.00208454	+/-	si	bacterium from Family Lachnospiraceae	Lachnospira pectinoschiza
sASV92	iASV24	0.853688	0.0656878	-0.883242	0.00839371	-3.07141	0.00213052	+/-	si	Clostridium sensu stricto 1 sp.	Collinsella aerofaciens
sASV81	iASV120	0.839689	0.0751706	-0.917179	0.0100049	-3.05748	0.00223206	+/-	si	Coprococcus eutactus	Roseburia intestinalis
sASV20	iASV101	0.981683	0.00296763	-0.0209535	0.945831	-3.05049	0.00228468	+/0	si	Bifidobacterium longum	[Eubacterium] siraeum group sp.
sASV114	iASV55	0.691581	0	-0.311925	0.239546	-3.04716	0.00231018	+/0	si	Lachnoclostridium edouardi	Parabacteroides merdae
sASV547	iASV10	-0.949313	0	0.579377	0.228176	3.04509	0.00232613	-/0	si	bacterium from Order Clostridia UCG-014	[Eubacterium] hallii group sp.
sASV571	iASV108	-0.920459	0.00328227	0.623828	0.185643	3.04187	0.0023511	-/0	si	Blautia sp.	Christensenellaceae R-7 group sp.
sASV151	iASV124	-0.844992	0.155008	0.973505	0	3.0354	0.00240219	0/+	si	Bacteroides caccae	Bacteroides sp.
sASV1628	iASV18	-0.32739	0.389782	0.923841	0	3.02795	0.0024622	0/+	si	Candidatus Soleaferrea sp.	Dorea longicatena
sASV156	iASV27	0.596299	0.118702	-0.909327	0.0119598	-3.02754	0.0024655	0/-	si	Lactobacillus sp.	Subdoligranulum sp.
sASV101	iASV94	0.781021	0	-0.396102	0.202429	-3.01906	0.00253559	+/0	si	[Eubacterium] siraeum group sp.	Lachnospira pectinoschiza
sASV699	iASV52	-0.956949	0.0106533	0.801859	0.102671	3.01217	0.00259384	-/0	si	bacterium from Family Lachnospiraceae	Lachnoclostridium sp.
sASV163	iASV37	0.865471	0.0118428	-0.667708	0.101209	-3.00003	0.00269954	+/0	si	Subdoligranulum sp.	Terrisporobacter sp.
sASV13	iASV134	-0.594553	0.0913057	0.848673	0.0157433	2.99935	0.00270559	-/+	si	Agathobacter sp.	Bacteroides massiliensis
sASV1628	iASV52	0.717857	0.0449387	-0.922279	0.0257049	-2.99677	0.00272857	+/-	si	Candidatus Soleaferrea sp.	Lachnoclostridium sp.
sASV57	iASV18	0.994618	0.00538181	-0.561443	0.147595	-2.99567	0.00273843	+/0	si	Ruminococcus bromii	Dorea longicatena
sASV200	iASV62	-0.618177	0.138983	0.836622	0	2.99282	0.0027641	0/+	si	Streptococcus sp.	bacterium from Family [Eubacterium] coprostanoligenes group
sASV12	iASV36	-0.303842	0	0.660047	0	2.97796	0.00290177	-/+	si	Blautia massiliensis	Coprococcus comes
sASV102	iASV78	0.889221	0	-0.366357	0.33218	-2.97657	0.00291494	+/0	si	[Ruminococcus] torques group sp.	Faecalibacterium sp.
sASV59	iASV12	0.457549	0.0562328	-0.531194	0.0233031	-2.97417	0.00293781	+/-	si	Clostridium sensu stricto 1 sp.	Blautia massiliensis
sASV60	iASV55	-0.504402	0.166134	0.847007	0.00795682	2.97369	0.00294242	0/+	si	Ruminococcus bicirculans	Parabacteroides merdae
sASV292	iASV11	-0.359207	0.143204	0.728444	0.0110105	2.97256	0.00295326	0/+	si	Lachnoclostridium sp.	Blautia sp.
sASV657	iASV28	-0.318044	0.340519	0.90342	0.00528228	2.97203	0.0029584	0/+	si	Alistipes indistinctus	Subdoligranulum sp.
sASV1016	iASV8	-0.995614	0.00438626	0.348238	0.498759	2.96488	0.00302798	-/0	si	Mogibacterium sp.	Fusicatenibacter saccharivorans
sASV674	iASV90	-0.564681	0.0890002	0.79911	0.0173372	2.96448	0.00303193	-/+	si	UCG-003 sp.	UCG-002 sp.
sASV16	iASV9	-0.517186	0.0850784	0.612466	0.0116655	2.96417	0.00303505	-/+	si	Bacteroides sp.	Escherichia-Shigella sp.
sASV1117	iASV88	0.994593	4.37714e-05	-0.649167	0.350833	-2.96225	0.003054	+/0	si	Christensenellaceae R-7 group sp.	Butyricicoccus sp.
sASV168	iASV122	0.857283	0.0290989	-0.752659	0.0508838	-2.96174	0.00305909	+/-	si	UCG-005 sp.	Blautia sp.
sASV140	iASV100	0.361473	0	-0.930811	0.00701505	-2.9606	0.00307042	+/-	si	Christensenellaceae R-7 group sp.	Colidextribacter sp.
sASV292	iASV66	-0.910534	0	0.709499	0.17954	2.95998	0.00307657	-/0	si	Lachnoclostridium sp.	Anaerostipes hadrus
sASV1064	iASV98	-0.792435	0.207565	0.767665	0	2.95933	0.00308309	0/+	si	bacterium from Family Lachnospiraceae	Christensenellaceae R-7 group sp.
sASV699	iASV33	0.89331	0.0411568	-0.908167	0	-2.95504	0.00312625	+/-	si	bacterium from Family Lachnospiraceae	Anaerostipes sp.
sASV717	iASV105	0.991015	0.00102098	-0.748532	0.251468	-2.95266	0.00315045	+/0	si	Butyricimonas virosa	[Eubacterium] eligens group sp.
sASV713	iASV27	-0.733501	0.0970692	0.900442	0.0143743	2.95263	0.00315078	-/+	si	[Clostridium] innocuum group sp.	Subdoligranulum sp.
sASV191	iASV132	0.938642	0.00553172	-0.159705	0.554645	-2.947	0.00320871	+/0	si	Lachnospiraceae NK4A136 group bacterium	Bacteroides thetaiotaomicron
sASV151	iASV27	-0.163274	0.674682	0.900381	0	2.94595	0.0032196	0/+	si	Bacteroides caccae	Subdoligranulum sp.
sASV185	iASV47	-0.272166	0.418139	0.846649	0.00200207	2.94349	0.00324532	0/+	si	[Eubacterium] ventriosum group sp.	Agathobacter sp.
sASV674	iASV61	-0.99806	0.00193989	0.590526	0	2.93246	0.00336289	-/+	si	UCG-003 sp.	Ruminococcus sp.
sASV151	iASV91	-0.700502	0.187664	0.9678	0.00690266	2.92463	0.00344865	0/+	si	Bacteroides caccae	Bacteroides sp.
sASV105	iASV43	0.838175	0.000661603	-0.252945	0.480747	-2.92401	0.0034555	+/0	si	[Eubacterium] eligens group sp.	Streptococcus sp.
sASV73	iASV39	-0.79829	0.0569267	0.777311	0.0232025	2.91994	0.00350101	-/+	si	Bacteroides stercoris	Bacteroides uniformis
sASV91	iASV116	-0.935271	0.0195756	0.838914	0.0757075	2.9164	0.00354101	-/+	si	Bacteroides sp.	bacterium from Family [Eubacterium] coprostanoligenes group
sASV80	iASV27	-0.434099	0.389753	0.921204	0.000418369	2.91591	0.00354658	0/+	si	Bacteroides vulgatus	Subdoligranulum sp.
sASV1628	iASV9	-0.463518	0.208874	0.993286	0.00671366	2.91488	0.0035582	0/+	si	Candidatus Soleaferrea sp.	Escherichia-Shigella sp.
sASV665	iASV9	0.945656	0.015083	-0.809079	0.0972226	-2.91337	0.00357553	+/-	si	Alistipes massiliensis	Escherichia-Shigella sp.
sASV216	iASV30	-0.784672	0.0211025	0.713993	0.0715137	2.91091	0.00360379	-/+	si	Merdibacter sp.	Faecalibacterium prausnitzii
sASV170	iASV27	-0.867304	0.0568565	0.832968	0.0199728	2.90967	0.00361806	-/+	si	[Ruminococcus] torques group sp.	Subdoligranulum sp.
sASV140	iASV9	0.335713	0.31282	-0.891021	0.00709541	-2.90037	0.00372717	0/-	si	Christensenellaceae R-7 group sp.	Escherichia-Shigella sp.
sASV146	iASV40	-0.956384	0.0436163	0.975677	0.0243229	2.89938	0.00373907	-/+	si	Lachnospira pectinoschiza	Enterococcus sp.
sASV983	iASV4	0.721666	0.105423	-0.939479	0.0177097	-2.89713	0.00376595	0/-	si	Butyricimonas sp.	Faecalibacterium prausnitzii
sASV298	iASV26	0.86479	0.000589776	-0.247313	0.521156	-2.89705	0.0037669	+/0	si	Marvinbryantia sp.	Faecalibacterium sp.
sASV74	iASV27	-0.810723	0.0269574	0.794398	0.0590627	2.89668	0.00377134	-/+	si	Phascolarctobacterium faecium	Subdoligranulum sp.
sASV719	iASV90	0.0303437	0.929429	-0.95878	0.0025136	-2.89649	0.00377366	0/-	si	Christensenellaceae R-7 group sp.	UCG-002 sp.
sASV101	iASV61	-0.515149	0.374384	0.968894	0.0014363	2.89595	0.00378009	0/+	si	[Eubacterium] siraeum group sp.	Ruminococcus sp.
sASV16	iASV90	-0.153541	0	0.883687	0.000694298	2.89439	0.00379895	-/+	si	Bacteroides sp.	UCG-002 sp.
sASV325	iASV124	-0.669123	0	0.885576	0.00799085	2.89382	0.00380587	-/+	si	Erysipelatoclostridium ramosum	Bacteroides sp.
sASV5	iASV75	0.529844	0.0237228	-0.46691	0.0682538	-2.89244	0.00382261	+/-	si	Anaerostipes hadrus	Blautia sp.
sASV38	iASV88	0.642396	0.00542263	-0.382215	0.177443	-2.89119	0.00383785	+/0	si	[Eubacterium] hallii group sp.	Butyricicoccus sp.
sASV303	iASV105	0.764789	0.016365	-0.874054	0.0526298	-2.88752	0.00388286	+/-	si	Parasutterella excrementihominis	[Eubacterium] eligens group sp.
sASV119	iASV11	-0.726788	0	0.857008	0.0137287	2.88552	0.00390768	-/+	si	Parabacteroides distasonis	Blautia sp.
sASV412	iASV109	0.666509	0.0128548	-0.477481	0.116457	-2.88192	0.00395257	+/0	si	bacterium from Family Lachnospiraceae	Roseburia inulinivorans
sASV13	iASV19	-0.344946	0.148081	0.588607	0.0101759	2.88045	0.00397103	0/+	si	Agathobacter sp.	Blautia faecis
sASV296	iASV26	0.314383	0.376322	-0.900849	0.00563291	-2.87517	0.00403813	0/-	si	Blautia sp.	Faecalibacterium sp.
sASV501	iASV124	-0.546922	0.340107	0.95406	0.000847539	2.87421	0.00405033	0/+	si	Bifidobacterium sp.	Bacteroides sp.
sASV1423	iASV75	0.315402	0	-0.994941	0.00505909	-2.87098	0.00409199	+/-	si	bacterium from Family UCG-010	Blautia sp.
sASV98	iASV136	0.128212	0.707149	-0.94815	0.00396286	-2.86862	0.00412263	0/-	si	Christensenellaceae R-7 group sp.	Monoglobus sp.
sASV27	iASV124	-0.350584	0.320609	0.806999	0.00267852	2.86828	0.00412715	0/+	si	Subdoligranulum sp.	Bacteroides sp.
sASV307	iASV8	-0.579561	0.101925	0.791222	0.019337	2.86772	0.00413436	0/+	si	Christensenellaceae R-7 group sp.	Fusicatenibacter saccharivorans
sASV878	iASV89	-0.652393	0.0795318	0.924481	0.0246286	2.86671	0.00414757	-/+	si	bacterium from Family Enterobacteriaceae	[Eubacterium] hallii group sp.
sASV784	iASV63	-0.979822	0.00343041	0.838809	0.161191	2.86608	0.0041559	-/0	si	NK4A214 group sp.	[Ruminococcus] gauvreauii group sp.
sASV657	iASV95	0.782972	0.0655404	-0.856601	0.0293707	-2.85787	0.00426496	+/-	si	Alistipes indistinctus	Roseburia sp.
sASV28	iASV36	-0.550316	0.0179609	0.452574	0.0902818	2.85766	0.00426778	-/+	si	Subdoligranulum sp.	Coprococcus comes
sASV68	iASV58	0.205288	0.569384	-0.881152	0.00169331	-2.85638	0.00428505	0/-	si	Alistipes putredinis	Erysipelotrichaceae UCG-003 bacterium
sASV16	iASV78	-0.467991	0.242221	0.807759	0	2.85577	0.00429321	0/+	si	Bacteroides sp.	Faecalibacterium sp.
sASV550	iASV2	-0.544243	0.129796	0.887195	0.0183697	2.85496	0.00430428	0/+	si	UBA1819 sp.	Afipia sp.
sASV156	iASV26	0.493696	0.260165	-0.927061	0.00778622	-2.85167	0.00434907	0/-	si	Lactobacillus sp.	Faecalibacterium sp.
sASV288	iASV13	0.41759	0.121435	-0.669824	0.0171711	-2.84651	0.00442012	0/-	si	Odoribacter splanchnicus	Agathobacter sp.
sASV633	iASV10	-0.585416	0.22219	0.989245	0.0107548	2.84121	0.00449433	0/+	si	Eggerthella lenta	[Eubacterium] hallii group sp.
sASV71	iASV20	0.928487	0.000300122	0.0692979	0.849137	-2.83616	0.0045659	+/0	si	Bacteroides sp.	Bifidobacterium longum
sASV55	iASV57	0.994575	0.0054253	-0.42707	0.291282	-2.8326	0.00461708	+/0	si	Parabacteroides merdae	Ruminococcus bromii
sASV362	iASV8	0.674459	0.0665623	-0.847638	0.0330528	-2.82978	0.00465797	+/-	si	[Eubacterium] siraeum group sp.	Fusicatenibacter saccharivorans
sASV323	iASV122	0.571947	0.428053	1	0	2.82311	0.00475601	0/+	si	Clostridium sensu stricto 1 disporicum	Blautia sp.
sASV59	iASV7	-0.420493	0.0822925	0.523866	0.0256519	2.82062	0.00479314	-/+	si	Clostridium sensu stricto 1 sp.	Intestinibacter bartlettii
sASV30	iASV126	-0.56076	0.0461941	0.604771	0.0487103	2.81353	0.00490003	-/+	si	Faecalibacterium prausnitzii	Lachnospiraceae NK4A136 group sp.
sASV325	iASV71	0.779684	0.0387066	-0.882969	0.0472074	-2.81014	0.00495206	+/-	si	Erysipelatoclostridium ramosum	Bacteroides sp.
sASV243	iASV48	-0.819633	0.0240182	0.619878	0.101142	2.80329	0.00505842	-/0	si	Subdoligranulum sp.	Lachnospiraceae ND3007 group sp.
sASV1064	iASV63	-0.614864	0.141728	0.936553	0.0190009	2.80123	0.00509084	0/+	si	bacterium from Family Lachnospiraceae	[Ruminococcus] gauvreauii group sp.
sASV14	iASV43	-0.620483	0	0.647517	0.0429535	2.80026	0.00510618	-/+	si	Bifidobacterium sp.	Streptococcus sp.
sASV120	iASV86	-0.966292	0.00739146	0.884006	0.115994	2.79804	0.00514134	-/0	si	Roseburia intestinalis	Dialister invisus
sASV124	iASV52	0.870872	0.000483849	-0.110805	0.760568	-2.79769	0.00514696	+/0	si	Bacteroides sp.	Lachnoclostridium sp.
sASV52	iASV39	-0.122481	0.690171	0.810312	0.000782376	2.7974	0.0051515	0/+	si	Lachnoclostridium sp.	Bacteroides uniformis
sASV410	iASV72	0.910397	0.0116834	-0.637086	0.173661	-2.7962	0.00517066	+/0	si	Intestinimonas sp.	Lachnoclostridium sp.
sASV40	iASV40	-0.0838723	0.858114	0.94589	0.000380171	2.79553	0.00518149	0/+	ASV40	Enterococcus sp.	Enterococcus sp.
sASV4	iASV89	-0.621323	0.0234102	0.614567	0.0782285	2.7951	0.00518833	-/+	si	Faecalibacterium prausnitzii	[Eubacterium] hallii group sp.
sASV994	iASV50	-0.772412	0.0418034	0.619895	0.0559089	2.79381	0.00520906	-/+	si	Oscillospira sp.	Romboutsia sp.
sASV102	iASV24	0.569822	0.0854916	-0.718476	0.0292138	-2.78916	0.00528442	+/-	si	[Ruminococcus] torques group sp.	Collinsella aerofaciens
sASV2200	iASV30	-0.612314	0.272288	0.968902	0.00655238	2.78666	0.0053255	0/+	si	Christensenellaceae R-7 group sp.	Faecalibacterium prausnitzii
sASV430	iASV24	-0.950003	0.0133189	0.7415	0.151504	2.78561	0.0053427	-/0	si	Butyricicoccus sp.	Collinsella aerofaciens
sASV8	iASV103	-0.286856	0.195547	0.534711	0.00857041	2.78391	0.00537087	0/+	si	Fusicatenibacter saccharivorans	Dorea formicigenerans
sASV2386	iASV4	-0.682156	0.135482	0.833088	0.0102186	2.78144	0.00541176	0/+	si	bacterium from Family Christensenellaceae	Faecalibacterium prausnitzii
sASV309	iASV75	0.702473	0.0348418	-0.50924	0.0754945	-2.77668	0.0054918	+/-	si	[Eubacterium] xylanophilum group sp.	Blautia sp.
sASV195	iASV47	-0.838961	0.0756749	0.865969	0.0257426	2.77628	0.00549846	-/+	si	Erysipelotrichaceae UCG-003 sp.	Agathobacter sp.
sASV182	iASV105	-0.0658009	0.876979	0.978291	0.00382716	2.77535	0.00551421	0/+	si	Roseburia sp.	[Eubacterium] eligens group sp.
sASV577	iASV84	0.962305	0.00873536	-0.281929	0.462353	-2.77522	0.00551646	+/0	si	Family XIII AD3011 group sp.	UCG-002 sp.
sASV674	iASV62	-0.945294	0.00440724	0.23639	0.573004	2.77496	0.00552081	-/0	si	UCG-003 sp.	bacterium from Family [Eubacterium] coprostanoligenes group
sASV878	iASV2	0.628696	0.130448	-0.880381	0.0206072	-2.77143	0.00558104	0/-	si	bacterium from Family Enterobacteriaceae	Afipia sp.
sASV88	iASV53	-0.501834	0.31044	0.991547	0.00845274	2.7699	0.00560733	0/+	si	Butyricicoccus sp.	Ruminococcus sp.
sASV17	iASV52	0.583899	0	-0.319665	0.211024	-2.76979	0.00560917	+/0	si	Faecalibacterium prausnitzii	Lachnoclostridium sp.
sASV177	iASV28	-0.182752	0	0.926762	0.00784927	2.76443	0.00570226	-/+	si	bacterium from Order Rhodospirillales	Subdoligranulum sp.
sASV200	iASV116	-0.610154	0	0.913356	0.0109356	2.76372	0.00571462	-/+	si	Streptococcus sp.	bacterium from Family [Eubacterium] coprostanoligenes group
sASV611	iASV106	-0.754461	0.0830324	0.911807	0.0310209	2.76202	0.00574448	-/+	si	Marvinbryantia sp.	Alistipes sp.
sASV243	iASV78	-0.891036	0.017163	0.481726	0.189158	2.76077	0.00576654	-/0	si	Subdoligranulum sp.	Faecalibacterium sp.
sASV549	iASV55	-0.776345	0	0.938404	0.0181806	2.76062	0.00576925	-/+	si	Christensenellaceae R-7 group sp.	Parabacteroides merdae
sASV239	iASV36	0.919566	0.00122372	-0.259506	0.574131	-2.76048	0.00577158	+/0	si	Roseburia hominis	Coprococcus comes
sASV224	iASV80	-0.631761	0.178434	0.943964	0.0157887	2.75788	0.00581776	0/+	si	Lachnospiraceae UCG-004 sp.	Bacteroides vulgatus
sASV536	iASV78	0.686931	0.0195386	-0.569565	0.109405	-2.75709	0.00583179	+/0	si	bacterium from Family Lachnospiraceae	Faecalibacterium sp.
sASV1032	iASV43	-0.776789	0.122265	0.937594	0.0185381	2.75499	0.0058693	0/+	si	Paludicola sp.	Streptococcus sp.
sASV878	iASV27	0.795677	0.0323575	-0.696622	0.0820197	-2.75408	0.0058858	+/-	si	bacterium from Family Enterobacteriaceae	Subdoligranulum sp.
sASV221	iASV27	-0.709953	0.0143788	0.42198	0.171811	2.75191	0.00592488	-/0	si	Alistipes inops	Subdoligranulum sp.
sASV934	iASV109	0.951499	0	-0.71762	0	-2.75011	0.00595753	+/-	si	bacterium from Family Ruminococcaceae	Roseburia inulinivorans
sASV13	iASV75	-0.408089	0.116609	0.599569	0.0234339	2.74802	0.00599564	0/+	si	Agathobacter sp.	Blautia sp.
sASV28	iASV66	0.659629	0.0379722	-0.588284	0.0736298	-2.74487	0.0060535	+/-	si	Subdoligranulum sp.	Anaerostipes hadrus
sASV128	iASV13	0.619832	0.101174	-0.917045	0.0283216	-2.74288	0.00609039	0/-	si	Tyzzerella sp.	Agathobacter sp.
sASV410	iASV115	0.740596	0.0569133	-0.644638	0.0441987	-2.74077	0.0061296	+/-	si	Intestinimonas sp.	[Ruminococcus] gnavus group sp.
sASV408	iASV4	-0.756445	0.0817549	0.739246	0.0228453	2.73886	0.00616525	-/+	si	Alistipes finegoldii	Faecalibacterium prausnitzii
sASV1530	iASV101	-0.972235	0	0.770205	0	2.73007	0.00633213	-/+	si	Christensenellaceae R-7 group sp.	[Eubacterium] siraeum group sp.
sASV1064	iASV49	-0.642063	0.0860726	0.976866	0.0231341	2.72552	0.00642006	-/+	si	bacterium from Family Lachnospiraceae	Blautia obeum
sASV58	iASV136	0.358652	0.252278	-0.738002	0.00951426	-2.71945	0.00653905	0/-	si	Erysipelotrichaceae UCG-003 bacterium	Monoglobus sp.
sASV717	iASV126	-0.374674	0.407623	0.98996	0	2.71772	0.0065734	0/+	si	Butyricimonas virosa	Lachnospiraceae NK4A136 group sp.
sASV300	iASV5	0.751999	0.0512043	-0.799461	0.0562916	-2.71636	0.00660036	+/-	si	Alistipes sp.	Anaerostipes hadrus
sASV49	iASV115	0.708185	0.0749413	-0.674545	0.0323931	-2.71636	0.00660038	+/-	si	Blautia obeum	[Ruminococcus] gnavus group sp.
sASV309	iASV39	0.742279	0.0560499	-0.662735	0	-2.71606	0.00660633	+/-	si	[Eubacterium] xylanophilum group sp.	Bacteroides uniformis
sASV168	iASV60	-0.931104	0.00695655	0.50123	0.311117	2.71596	0.00660845	-/0	si	UCG-005 sp.	Ruminococcus bicirculans
sASV32	iASV136	-0.957552	0.000696864	-0.0936673	0.825398	2.71554	0.00661668	-/0	si	CAG-352 sp.	Monoglobus sp.
sASV108	iASV66	-0.933617	0.00210364	0.368881	0.471776	2.71417	0.00664422	-/0	si	Christensenellaceae R-7 group sp.	Anaerostipes hadrus
sASV785	iASV109	0.416077	0	-0.686945	0.0195351	-2.7092	0.00674457	+/-	si	bacterium from Family Lachnospiraceae	Roseburia inulinivorans
sASV708	iASV22	-0.584786	0.300363	0.994874	0.00512594	2.7078	0.00677318	0/+	si	bacterium from Family Ruminococcaceae	Bacteroides uniformis
sASV39	iASV52	-0.357711	0.230135	0.683318	0.010032	2.70468	0.00683701	0/+	si	Bacteroides uniformis	Lachnoclostridium sp.
sASV233	iASV12	0.839611	0.0365238	-0.599019	0.0882789	-2.70323	0.00686694	+/-	si	Bacteroides sp.	Blautia massiliensis
sASV117	iASV2	-0.99049	0.00950974	0.817959	0.182041	2.70294	0.006873	-/0	si	Bifidobacterium bifidum	Afipia sp.
sASV143	iASV109	1	0	-0.57934	0.306001	-2.70107	0.00691169	+/0	si	Blautia sp.	Roseburia inulinivorans
sASV1530	iASV7	-0.346397	0.446575	0.895802	0.00261181	2.70102	0.00691279	0/+	si	Christensenellaceae R-7 group sp.	Intestinibacter bartlettii
sASV101	iASV106	0.747611	0.0129209	-0.546348	0	-2.69952	0.00694396	+/-	si	[Eubacterium] siraeum group sp.	Alistipes sp.
sASV84	iASV49	-0.175666	0.531165	0.751976	0.00302883	2.69749	0.00698651	0/+	si	UCG-002 sp.	Blautia obeum
sASV4	iASV93	0.912005	0.011274	-0.40581	0.318516	-2.6974	0.00698842	+/0	si	Faecalibacterium prausnitzii	[Eubacterium] ruminantium group sp.
sASV60	iASV27	-0.444197	0.198411	0.837301	0.0187488	2.69555	0.00702733	0/+	si	Ruminococcus bicirculans	Subdoligranulum sp.
sASV757	iASV68	0.866577	0.0255148	-0.628493	0	-2.69467	0.00704577	+/-	si	Butyricimonas sp.	Alistipes putredinis
sASV230	iASV95	0.9588	0	-0.382344	0.397297	-2.69464	0.00704647	+/0	si	Lachnospiraceae UCG-010 sp.	Roseburia sp.
sASV508	iASV28	-0.166832	0.645043	0.908518	0.0046256	2.69212	0.00709987	0/+	si	Victivallis sp.	Subdoligranulum sp.
sASV140	iASV49	-0.666731	0.017885	0.463653	0.150885	2.68935	0.00715912	-/0	si	Christensenellaceae R-7 group sp.	Blautia obeum
sASV17	iASV68	0.54496	0.0438785	-0.535148	0	-2.68878	0.00717145	+/-	si	Faecalibacterium prausnitzii	Alistipes putredinis
sASV234	iASV96	-0.550588	0.200272	0.983228	0.0167724	2.68829	0.00718196	0/+	si	Lachnoclostridium sp.	Streptococcus sp.
sASV31	iASV37	-0.26694	0.45593	0.772369	0.00120521	2.68822	0.00718337	0/+	si	Clostridium sensu stricto 1 sp.	Terrisporobacter sp.
sASV14	iASV124	-0.289865	0.44929	0.848789	0.00380575	2.68507	0.00725148	0/+	si	Bifidobacterium sp.	Bacteroides sp.
sASV541	iASV47	0.0113961	0.976786	-0.911868	0	-2.6845	0.00726378	0/-	si	Colidextribacter sp.	Agathobacter sp.
sASV5	iASV36	-0.496952	0.0358963	0.408342	0.0925033	2.68075	0.00734579	-/+	si	Anaerostipes hadrus	Coprococcus comes
sASV10	iASV114	0.125252	0	-0.701497	0	-2.68064	0.00734825	+/-	si	[Eubacterium] hallii group sp.	Lachnoclostridium edouardi
sASV151	iASV39	-0.583891	0.128585	0.77229	0.0247063	2.67896	0.00738505	0/+	si	Bacteroides caccae	Bacteroides uniformis
sASV58	iASV22	0.534788	0.0732184	-0.607289	0.0475289	-2.67834	0.00739871	+/-	si	Erysipelotrichaceae UCG-003 bacterium	Bacteroides uniformis
sASV90	iASV52	-0.410759	0	0.668224	0.0246105	2.67734	0.007421	-/+	si	UCG-002 sp.	Lachnoclostridium sp.
sASV12	iASV115	0.701027	0.0353822	-0.550353	0.0992603	-2.67495	0.00747403	+/-	si	Blautia massiliensis	[Ruminococcus] gnavus group sp.
sASV33	iASV56	-0.829495	0.170505	0.988807	0.0111928	2.67041	0.00757597	0/+	si	Anaerostipes sp.	Bacteroides coprocola
sASV455	iASV41	0.955313	0.0446866	-0.954754	0.045246	-2.6674	0.00764415	+/-	si	Lacticaseibacillus sp.	[Ruminococcus] torques group sp.
sASV200	iASV107	-0.721619	0.018475	0.641443	0.120474	2.66701	0.00765296	-/0	si	Streptococcus sp.	CAG-56 sp.
sASV233	iASV25	0.967657	0.0323433	-0.771957	0.0720756	-2.66671	0.0076598	+/-	si	Bacteroides sp.	Bacteroides vulgatus
sASV571	iASV8	-0.431497	0	0.706597	0	2.66313	0.00774182	-/+	si	Blautia sp.	Fusicatenibacter saccharivorans
sASV255	iASV114	-0.588134	0.0442837	0.621714	0.0738588	2.66125	0.00778508	-/+	si	Roseburia sp.	Lachnoclostridium edouardi
sASV13	iASV115	0.839308	0.00916342	-0.325703	0	-2.65881	0.00784165	+/-	si	Agathobacter sp.	[Ruminococcus] gnavus group sp.
sASV791	iASV25	-0.415194	0.354293	0.919668	0.00942066	2.65624	0.00790163	0/+	si	Alistipes sp.	Bacteroides vulgatus
sASV611	iASV60	0.915914	0.028898	-0.797883	0.105709	-2.65581	0.00791178	+/0	si	Marvinbryantia sp.	Ruminococcus bicirculans
sASV537	iASV7	-0.704065	0.00494452	0.587997	0.164985	2.65454	0.00794174	-/0	si	bacterium from Family Lachnospiraceae	Intestinibacter bartlettii
sASV919	iASV127	0.995767	0	-0.53615	0	-2.64985	0.00805277	+/-	si	[Ruminococcus] torques group sp.	Lachnoclostridium sp.
sASV1515	iASV4	-0.874456	0.00449274	0.3132	0.450024	2.64967	0.00805705	-/0	si	Christensenellaceae R-7 group sp.	Faecalibacterium prausnitzii
sASV934	iASV31	-0.932936	0.0670637	0.855524	0.0140759	2.6448	0.00817386	-/+	si	bacterium from Family Ruminococcaceae	Clostridium sensu stricto 1 sp.
sASV200	iASV43	0.844292	0.000551611	0.0209936	0.945727	-2.64423	0.00818774	+/0	si	Streptococcus sp.	Streptococcus sp.
sASV532	iASV117	0.00524055	0.993328	0.990536	0.00110366	2.64141	0.00825613	0/+	si	Bifidobacterium sp.	Bifidobacterium bifidum
sASV1117	iASV61	-0.796237	0.203763	0.996561	0.00343899	2.64097	0.00826688	0/+	si	Christensenellaceae R-7 group sp.	Ruminococcus sp.
sASV127	iASV121	0.886051	0.00791034	-0.291482	0.446648	-2.63894	0.00831659	+/0	si	Lachnoclostridium sp.	Coprococcus catus
sASV162	iASV9	-0.624376	0.0299887	0.470864	0.122337	2.63749	0.0083522	-/0	si	Butyricicoccus sp.	Escherichia-Shigella sp.
sASV14	iASV27	-0.320879	0.309181	0.705941	0.0070066	2.63712	0.00836135	0/+	si	Bifidobacterium sp.	Subdoligranulum sp.
sASV204	iASV75	0.575774	0.309707	-0.988355	0.0116452	-2.63418	0.008434	0/-	si	Bacteroides ovatus	Blautia sp.
sASV63	iASV29	-0.351434	0.393306	0.825923	0.00323755	2.63389	0.00844118	0/+	si	[Ruminococcus] gauvreauii group sp.	Akkermansia muciniphila
sASV69	iASV38	-0.238041	0.507801	0.887097	0.00773456	2.63381	0.00844328	0/+	si	UCG-002 sp.	[Eubacterium] hallii group sp.
sASV58	iASV58	0.860779	0.000158169	0.11829	0.700324	-2.63296	0.00846443	+/0	ASV58	Erysipelotrichaceae UCG-003 bacterium	Erysipelotrichaceae UCG-003 bacterium
sASV994	iASV94	-0.909105	0.0120175	0.326962	0.390439	2.63293	0.00846516	-/0	si	Oscillospira sp.	Lachnospira pectinoschiza
sASV89	iASV29	0.832992	0.0798454	-0.793616	0	-2.63151	0.00850061	+/-	si	[Eubacterium] hallii group sp.	Akkermansia muciniphila
sASV791	iASV33	-0.449526	0.263801	0.803809	0.00903715	2.6314	0.0085034	0/+	si	Alistipes sp.	Anaerostipes sp.
sASV39	iASV24	-0.00427766	0.988934	0.835098	0.000722984	2.63137	0.00850425	0/+	si	Bacteroides uniformis	Collinsella aerofaciens
sASV11	iASV33	-0.3703	0.118618	0.47357	0.0301199	2.62938	0.00855416	0/+	si	Blautia sp.	Anaerostipes sp.
sASV54	iASV22	0.528716	0.0352364	-0.567488	0	-2.62831	0.00858101	+/-	si	[Ruminococcus] torques group sp.	Bacteroides uniformis
sASV29	iASV83	-0.982554	0	0.0299434	0.955098	2.62519	0.00866004	-/0	si	Akkermansia muciniphila	Faecalibacterium prausnitzii
sASV36	iASV74	0.960155	0.000595753	-0.314366	0.606431	-2.62494	0.00866632	+/0	si	Coprococcus comes	Phascolarctobacterium faecium
sASV163	iASV16	0.994318	0.00568158	-0.186261	0.631352	-2.62481	0.00866986	+/0	si	Subdoligranulum sp.	Bacteroides sp.
sASV750	iASV88	0.69838	0.189595	-0.8871	0.00773392	-2.6238	0.00869541	0/-	si	Incertae Sedis sp.	Butyricicoccus sp.
sASV561	iASV63	-0.719673	0.0441431	0.858343	0.0626243	2.62231	0.00873367	-/+	si	bacterium from Family Lachnospiraceae	[Ruminococcus] gauvreauii group sp.
sASV98	iASV120	-0.277525	0	0.994361	0	2.62215	0.00873774	-/+	si	Christensenellaceae R-7 group sp.	Roseburia intestinalis
sASV771	iASV109	-0.120513	0.740172	-0.976811	0.00422427	-2.62124	0.00876097	0/-	si	bacterium from Family Ruminococcaceae	Roseburia inulinivorans
sASV246	iASV110	0.828714	0	-0.965607	0	-2.61839	0.00883446	+/-	si	Lachnospiraceae FCS020 group bacterium	Anaerostipes sp.
sASV188	iASV25	-0.369154	0.293815	0.766637	0.00968309	2.61834	0.00883588	0/+	si	UCG-002 sp.	Bacteroides vulgatus
sASV138	iASV30	-0.597688	0.0891743	0.5505	0.0334612	2.61728	0.00886327	-/+	si	[Eubacterium] eligens group sp.	Faecalibacterium prausnitzii
sASV944	iASV28	-0.717113	0.0697086	0.627845	0.0519458	2.61578	0.00890238	-/+	si	Oscillibacter sp.	Subdoligranulum sp.
sASV94	iASV74	0.90575	0.00497587	-0.641419	0.243417	-2.61415	0.00894495	+/0	si	Lachnospira pectinoschiza	Phascolarctobacterium faecium
sASV69	iASV11	-0.593783	0.0703154	0.689593	0.0584448	2.61411	0.0089459	-/+	si	UCG-002 sp.	Blautia sp.
sASV45	iASV94	-0.753453	0.141394	0.857234	0.0136761	2.61391	0.00895121	0/+	si	Ruminococcus bromii	Lachnospira pectinoschiza
sASV61	iASV101	-0.709708	0.179352	0.90494	0	2.61312	0.00897185	0/+	si	Ruminococcus sp.	[Eubacterium] siraeum group sp.
sASV408	iASV12	-0.875415	0.0223153	0.455348	0.218075	2.61237	0.00899167	-/0	si	Alistipes finegoldii	Blautia massiliensis
sASV633	iASV49	-0.35179	0	0.998686	0.00131392	2.61032	0.00904575	-/+	si	Eggerthella lenta	Blautia obeum
sASV269	iASV81	-0.306737	0	-0.997445	0	-2.61008	0.0090521	-/-	si	Lachnospiraceae NK4A136 group sp.	Coprococcus eutactus
sASV224	iASV16	0.0902942	0.791764	0.884311	0.000301084	2.60933	0.00907188	0/+	si	Lachnospiraceae UCG-004 sp.	Bacteroides sp.
sASV153	iASV41	-0.450203	0.262995	0.982776	0.0172238	2.60893	0.00908271	0/+	si	Bacteroides sp.	[Ruminococcus] torques group sp.
sASV268	iASV8	-0.623786	0.0983854	0.895862	0.0397051	2.60803	0.00910654	-/+	si	Alistipes shahii	Fusicatenibacter saccharivorans
sASV181	iASV42	-0.115445	0	-0.996161	0.00383906	-2.60753	0.00911984	-/-	si	Intestinimonas sp.	Bacteroides vulgatus
sASV76	iASV22	-0.665698	0	0.94723	0	2.60709	0.00913156	-/+	si	Coprococcus sp.	Bacteroides uniformis
sASV13	iASV76	-0.828945	0.0413874	0.735915	0.0954028	2.60413	0.00921082	-/+	si	Agathobacter sp.	Coprococcus sp.
sASV717	iASV7	0.590342	0.0723778	-0.970715	0.0292848	-2.60301	0.00924099	+/-	si	Butyricimonas virosa	Intestinibacter bartlettii
sASV40	iASV121	-0.57832	0.229231	0.8985	0.0149305	2.60174	0.00927509	0/+	si	Enterococcus sp.	Coprococcus catus
sASV20	iASV14	0.6869	0.0409521	-0.483137	0.111582	-2.59774	0.00938384	+/0	si	Bifidobacterium longum	Bifidobacterium sp.
sASV175	iASV91	-0.558507	0.15019	0.710126	0.0213889	2.59265	0.00952406	0/+	si	Odoribacter splanchnicus	Bacteroides sp.
sASV18	iASV55	0.531802	0.0231161	-0.326496	0.172479	-2.59199	0.00954224	+/0	si	Dorea longicatena	Parabacteroides merdae
sASV711	iASV84	0.819292	0.0460323	-0.836977	0.0770536	-2.59144	0.00955743	+/-	si	Howardella sp.	UCG-002 sp.
sASV508	iASV12	-0.297402	0.403985	0.866174	0.0116932	2.59136	0.00955971	0/+	si	Victivallis sp.	Blautia massiliensis
sASV206	iASV20	0.995278	0.0047219	-0.482562	0.41034	-2.59072	0.00957752	+/0	si	NK4A214 group sp.	Bifidobacterium longum
sASV94	iASV101	0.67789	0.021886	-0.408279	0.187634	-2.59047	0.00958436	+/0	si	Lachnospira pectinoschiza	[Eubacterium] siraeum group sp.
sASV122	iASV105	0.740079	0	-0.837235	0.0768736	-2.58469	0.00974661	+/-	si	Blautia sp.	[Eubacterium] eligens group sp.
sASV1970	iASV107	-0.955412	0.0112262	0.600567	0.284179	2.58448	0.00975253	-/0	si	bacterium from Family Ruminococcaceae	CAG-56 sp.
sASV757	iASV39	-0.778974	0.0678798	0.731076	0.0619313	2.5843	0.0097577	-/+	si	Butyricimonas sp.	Bacteroides uniformis
sASV16	iASV11	-0.501627	0.0807163	0.454173	0.0507734	2.58346	0.00978161	-/+	si	Bacteroides sp.	Blautia sp.
sASV288	iASV103	0.616415	0.0143952	-0.368403	0.215493	-2.58254	0.00980763	+/0	si	Odoribacter splanchnicus	Dorea formicigenerans
sASV730	iASV38	-0.916165	0.0838351	0.969614	0	2.58124	0.00984467	-/+	si	Parabacteroides distasonis	[Eubacterium] hallii group sp.
sASV58	iASV69	-0.826613	0.0218483	0.936288	0	2.5799	0.00988277	-/+	si	Erysipelotrichaceae UCG-003 bacterium	UCG-002 sp.
sASV119	iASV4	-0.95975	0.00239753	0.161059	0.760501	2.57833	0.00992783	-/0	si	Parabacteroides distasonis	Faecalibacterium prausnitzii
sASV348	iASV103	-0.922603	0.0255454	0.553744	0.197167	2.57499	0.0100242	-/0	si	Subdoligranulum sp.	Dorea formicigenerans
sASV29	iASV20	0.919416	0.00947895	-0.189183	0.600659	-2.57473	0.010032	+/0	si	Akkermansia muciniphila	Bifidobacterium longum
sASV187	iASV124	-0.640965	0.243861	0.983404	0	2.57321	0.010076	0/+	si	bacterium from Order Rhodospirillales	Bacteroides sp.
sASV42	iASV32	-0.223708	0.629652	0.99917	0.000830288	2.57077	0.0101472	0/+	si	Bacteroides vulgatus	CAG-352 sp.
sASV412	iASV122	0.820943	0.0236021	-0.50912	0.19753	-2.56588	0.0102915	+/0	si	bacterium from Family Lachnospiraceae	Blautia sp.
sASV943	iASV12	-0.952952	0.0121635	0.606107	0.278554	2.56571	0.0102965	-/0	si	Veillonella dispar	Blautia massiliensis
sASV33	iASV75	0.542399	0.0244827	-0.380956	0.161233	-2.56414	0.0103432	+/0	si	Anaerostipes sp.	Blautia sp.
sASV333	iASV22	-0.271424	0.556	0.880001	0.00174932	2.56264	0.0103881	0/+	si	Marvinbryantia sp.	Bacteroides uniformis
sASV460	iASV18	0.105437	0.771904	0.97377	0	2.56249	0.0103924	0/+	si	Slackia isoflavoniconvertens	Dorea longicatena
sASV785	iASV73	0.626219	0.258387	-0.983704	0.0162959	-2.56059	0.0104493	0/-	si	bacterium from Family Lachnospiraceae	Bacteroides stercoris
sASV162	iASV84	0.563593	0	-0.75347	0	-2.55989	0.0104705	+/-	si	Butyricicoccus sp.	UCG-002 sp.
sASV87	iASV4	-0.540033	0	0.911374	0.0312475	2.55753	0.010542	-/+	si	Anaerostipes hadrus	Faecalibacterium prausnitzii
sASV1169	iASV27	-0.0837735	0.818026	0.998334	0.00166578	2.55426	0.0106413	0/+	si	bacterium from Family Hydrogenoanaerobacterium	Subdoligranulum sp.
sASV1423	iASV94	-0.777204	0.121933	0.969678	0.0303221	2.55167	0.0107208	0/+	si	bacterium from Family UCG-010	Lachnospira pectinoschiza
sASV397	iASV8	0.926065	0.0739351	-0.96248	0.0375197	-2.55165	0.0107215	+/-	si	Paraprevotella sp.	Fusicatenibacter saccharivorans
sASV61	iASV5	0.685415	0.0892054	-0.745049	0.0546444	-2.54699	0.0108658	+/-	si	Ruminococcus sp.	Anaerostipes hadrus
sASV4	iASV74	-0.58554	0.127247	0.829649	0.0410574	2.54398	0.0109597	0/+	si	Faecalibacterium prausnitzii	Phascolarctobacterium faecium
sASV408	iASV101	-0.915029	0.0849707	0.880876	0.0204407	2.54374	0.0109674	-/+	si	Alistipes finegoldii	[Eubacterium] siraeum group sp.
sASV537	iASV30	-0.863738	0.000292995	0.110375	0.794721	2.54352	0.0109743	-/0	si	bacterium from Family Lachnospiraceae	Faecalibacterium prausnitzii
sASV98	iASV84	0.736713	0.0370923	-0.722826	0.104591	-2.54251	0.0110058	+/0	si	Christensenellaceae R-7 group sp.	UCG-002 sp.
sASV455	iASV50	0.82336	0	-0.879802	0.0491125	-2.54205	0.0110204	+/-	si	Lacticaseibacillus sp.	Romboutsia sp.
sASV442	iASV19	-0.519224	0.124051	0.607633	0.0361007	2.54079	0.0110602	0/+	si	Flavonifractor plautii	Blautia faecis
sASV1206	iASV9	-0.225698	0.559284	0.887339	0.00769422	2.539	0.0111169	0/+	si	Lachnospiraceae FCS020 group sp.	Escherichia-Shigella sp.
sASV738	iASV120	-0.216326	0	-0.994348	0	-2.53796	0.01115	-/-	si	Family XIII UCG-001 sp.	Roseburia intestinalis
sASV532	iASV4	-0.602791	0.049653	0.516336	0.103936	2.5377	0.0111583	-/0	si	Bifidobacterium sp.	Faecalibacterium prausnitzii
sASV711	iASV126	0.90768	0.012391	-0.503653	0	-2.53324	0.0113014	+/-	si	Howardella sp.	Lachnospiraceae NK4A136 group sp.
sASV867	iASV58	0.970559	0.0294408	-0.761895	0.13438	-2.53323	0.0113017	+/0	si	Adlercreutzia equolifaciens	Erysipelotrichaceae UCG-003 bacterium
sASV195	iASV102	-0.627878	0	0.982431	0.00278815	2.53185	0.0113463	-/+	si	Erysipelotrichaceae UCG-003 sp.	[Ruminococcus] torques group sp.
sASV436	iASV7	-0.760802	0.0470217	0.950057	0.0499427	2.53166	0.0113523	-/+	si	Lachnospira sp.	Intestinibacter bartlettii
sASV163	iASV105	0.964465	0.00187162	-0.0600518	0.910031	-2.53076	0.0113815	+/0	si	Subdoligranulum sp.	[Eubacterium] eligens group sp.
sASV537	iASV26	0.797207	0.00109969	-0.286768	0.491061	-2.53038	0.011394	+/0	si	bacterium from Family Lachnospiraceae	Faecalibacterium sp.
sASV188	iASV96	-0.744018	0.0551656	0.843078	0.072839	2.53011	0.0114027	-/+	si	UCG-002 sp.	Streptococcus sp.
sASV20	iASV22	0.751019	0.00772178	-0.177568	0.526656	-2.52995	0.0114079	+/0	si	Bifidobacterium longum	Bacteroides uniformis
sASV54	iASV60	-0.123542	0.770706	0.992947	0.00705311	2.52941	0.0114255	0/+	si	[Ruminococcus] torques group sp.	Ruminococcus bicirculans
sASV252	iASV47	0.793082	0.00619515	-0.316083	0.407311	-2.52894	0.0114406	+/0	si	UCG-003 sp.	Agathobacter sp.
sASV477	iASV36	0.998779	0.0012206	-0.265705	0	-2.52783	0.0114769	+/-	si	UCG-005 sp.	Coprococcus comes
sASV105	iASV71	-0.353852	0.315805	-0.951743	0.000270873	-2.5278	0.0114779	0/-	si	[Eubacterium] eligens group sp.	Bacteroides sp.
sASV75	iASV30	-0.541506	0.0302796	0.427556	0.145028	2.52765	0.0114829	-/0	si	Blautia sp.	Faecalibacterium prausnitzii
sASV175	iASV135	-0.468255	0.426366	0.988745	0.0112553	2.52709	0.0115012	0/+	si	Odoribacter splanchnicus	Christensenellaceae R-7 group sp.
sASV204	iASV27	-0.943677	0.0159096	0.638501	0.246272	2.52626	0.0115286	-/0	si	Bacteroides ovatus	Subdoligranulum sp.
sASV2319	iASV50	0.517586	0.18892	-0.911835	0.0310063	-2.52354	0.0116181	0/-	si	bacterium from Family Ruminococcaceae	Romboutsia sp.
sASV537	iASV109	0.106345	0.742198	0.925055	0	2.52316	0.0116306	0/+	si	bacterium from Family Lachnospiraceae	Roseburia inulinivorans
sASV25	iASV12	0.639189	0.0138522	-0.308469	0	-2.52263	0.011648	+/-	si	Bacteroides vulgatus	Blautia massiliensis
sASV791	iASV84	-0.972807	0.0271927	0.590018	0.163175	2.52213	0.0116647	-/0	si	Alistipes sp.	UCG-002 sp.
sASV642	iASV38	-0.0720559	0	0.995801	0.00419891	2.51715	0.0118308	-/+	si	Streptococcus sp.	[Eubacterium] hallii group sp.
sASV1286	iASV41	0.486322	0	-0.909234	0.0323755	-2.51601	0.011869	+/-	si	Holdemania filiformis	[Ruminococcus] torques group sp.
sASV114	iASV90	-0.237889	0.412804	0.728695	0.0109691	2.51469	0.0119138	0/+	si	Lachnoclostridium edouardi	UCG-002 sp.
sASV33	iASV61	0.950712	0.00100868	0.0613479	0.896048	-2.51405	0.0119352	+/0	si	Anaerostipes sp.	Ruminococcus sp.
sASV186	iASV37	0.775332	0.00841376	-0.300541	0	-2.51378	0.0119444	+/-	si	Incertae Sedis sp.	Terrisporobacter sp.
sASV26	iASV36	0.037155	0.883631	-0.723608	0	-2.51324	0.0119627	0/-	si	Faecalibacterium sp.	Coprococcus comes
sASV221	iASV12	-0.40157	0	0.661326	0	2.51215	0.0119997	-/+	si	Alistipes inops	Blautia massiliensis
sASV239	iASV115	-0.997685	0.00231547	-0.295085	0.629812	2.51149	0.0120222	-/0	si	Roseburia hominis	[Ruminococcus] gnavus group sp.
sASV449	iASV58	-0.569569	0.0673892	0.782601	0	2.50949	0.0120905	-/+	si	UCG-005 sp.	Erysipelotrichaceae UCG-003 bacterium
sASV785	iASV19	0.588942	0.0266929	-0.423374	0.170249	-2.50929	0.0120975	+/0	si	bacterium from Family Lachnospiraceae	Blautia faecis
sASV1016	iASV49	-0.944295	0.0557046	0.86061	0.0611486	2.50827	0.0121325	-/+	si	Mogibacterium sp.	Blautia obeum
sASV69	iASV106	0.876231	0.00967305	-0.504222	0.307764	-2.50634	0.0121987	+/0	si	UCG-002 sp.	Alistipes sp.
sASV45	iASV55	-0.654804	0.158174	0.779817	0	2.50387	0.0122844	0/+	si	Ruminococcus bromii	Parabacteroides merdae
sASV124	iASV8	-0.279689	0.378624	0.697581	0.0080292	2.50271	0.0123246	0/+	si	Bacteroides sp.	Fusicatenibacter saccharivorans
sASV713	iASV13	0.99331	0.000656142	0.144525	0.816628	-2.50111	0.0123805	+/0	si	[Clostridium] innocuum group sp.	Agathobacter sp.
sASV771	iASV17	-0.582386	0.0469267	0.761236	0.0787068	2.49782	0.012496	-/+	si	bacterium from Family Ruminococcaceae	Faecalibacterium prausnitzii
sASV94	iASV14	0.729702	0.0256443	-0.369283	0.23746	-2.49633	0.0125486	+/0	si	Lachnospira pectinoschiza	Bifidobacterium sp.
sASV296	iASV37	-0.142438	0.760636	0.996107	0.00389265	2.49551	0.0125776	0/+	si	Blautia sp.	Terrisporobacter sp.
sASV1169	iASV55	-0.309527	0.455639	0.984091	0.0159088	2.49492	0.0125987	0/+	si	bacterium from Family Hydrogenoanaerobacterium	Parabacteroides merdae
sASV16	iASV114	0.00719431	0.982296	0.810284	0.000441257	2.49331	0.0126558	0/+	si	Bacteroides sp.	Lachnoclostridium edouardi
sASV89	iASV105	-0.757465	0	0.437033	0.278925	2.49137	0.012725	-/0	si	[Eubacterium] hallii group sp.	[Eubacterium] eligens group sp.
sASV177	iASV88	-0.164715	0	-0.973919	0.00503624	-2.49077	0.0127466	-/-	si	bacterium from Order Rhodospirillales	Butyricicoccus sp.
sASV27	iASV71	-0.0149901	0.957714	0.794318	0.00202886	2.49006	0.012772	0/+	si	Subdoligranulum sp.	Bacteroides sp.
sASV357	iASV12	0.764825	0.235175	-0.966837	0.00721333	-2.48959	0.0127889	0/-	si	bacterium from Order Rhodospirillales	Blautia massiliensis
sASV136	iASV101	0.623248	0.0404975	-0.401941	0.154262	-2.4884	0.012832	+/0	si	Monoglobus sp.	[Eubacterium] siraeum group sp.
sASV8	iASV119	-0.798716	0.0566955	0.66563	0.10267	2.48495	0.0129571	-/0	si	Fusicatenibacter saccharivorans	Parabacteroides distasonis
sASV19	iASV134	0.112532	0.773157	0.924271	0.00102501	2.4847	0.0129661	0/+	si	Blautia faecis	Bacteroides massiliensis
sASV80	iASV91	-0.315278	0.542753	0.95958	0.00969552	2.48335	0.0130152	0/+	si	Bacteroides vulgatus	Bacteroides sp.
sASV58	iASV106	0.772958	0.00874782	-0.400913	0.324953	-2.4804	0.0131236	+/0	si	Erysipelotrichaceae UCG-003 bacterium	Alistipes sp.
sASV508	iASV11	-0.572696	0.0835692	0.785363	0.0641595	2.4791	0.0131715	-/+	si	Victivallis sp.	Blautia sp.
sASV757	iASV47	-0.920702	0.00918303	0.15767	0.685377	2.47857	0.0131912	-/0	si	Butyricimonas sp.	Agathobacter sp.
sASV188	iASV102	0.523071	0.120799	-0.663134	0	-2.47856	0.0131914	0/-	si	UCG-002 sp.	[Ruminococcus] torques group sp.
sASV1134	iASV94	-0.654752	0.158218	0.803527	0.0294712	2.47729	0.0132385	0/+	si	Coprobacter secundus	Lachnospira pectinoschiza
sASV784	iASV132	-0.693692	0.306308	0.998746	0.00125375	2.47607	0.0132838	0/+	si	NK4A214 group sp.	Bacteroides thetaiotaomicron
sASV1134	iASV14	0.966622	0.0333778	-0.758447	0.137232	-2.47451	0.013342	+/0	si	Coprobacter secundus	Bifidobacterium sp.
sASV160	iASV4	-0.37012	0.292454	0.732422	0.0159983	2.47416	0.0133549	0/+	si	bacterium from Family Eggerthellaceae	Faecalibacterium prausnitzii
sASV136	iASV13	-0.244132	0.345012	0.606709	0.0127051	2.47391	0.0133645	0/+	si	Monoglobus sp.	Agathobacter sp.
sASV4	iASV91	-0.898363	0.00598441	0.132199	0.734578	2.47351	0.0133792	-/0	si	Faecalibacterium prausnitzii	Bacteroides sp.
sASV13	iASV59	-0.207067	0.441611	0.640739	0.00748813	2.47183	0.0134425	0/+	si	Agathobacter sp.	Clostridium sensu stricto 1 sp.
sASV303	iASV24	-0.281549	0.462983	0.89708	0.0153437	2.46982	0.0135183	0/+	si	Parasutterella excrementihominis	Collinsella aerofaciens
sASV2	iASV88	-0.188159	0.602667	0.875835	0.00974838	2.4698	0.0135189	0/+	si	Afipia sp.	Butyricicoccus sp.
sASV577	iASV78	-0.794	0.108702	0.731573	0.0250786	2.46696	0.0136264	0/+	si	Family XIII AD3011 group sp.	Faecalibacterium sp.
sASV33	iASV36	-0.46336	0.0706652	0.420647	0.0926998	2.46663	0.013639	-/+	si	Anaerostipes sp.	Coprococcus comes
sASV279	iASV37	0.894589	0.0404271	-0.466168	0.148388	-2.46608	0.0136599	+/0	si	UCG-005 sp.	Terrisporobacter sp.
sASV76	iASV27	0.848686	0.0326117	-0.559422	0.191639	-2.46599	0.0136637	+/0	si	Coprococcus sp.	Subdoligranulum sp.
sASV188	iASV26	0.591789	0.0257883	-0.377183	0.20391	-2.46534	0.0136882	+/0	si	UCG-002 sp.	Faecalibacterium sp.
sASV234	iASV73	-0.146979	0.813537	0.980739	0.00319964	2.46462	0.013716	0/+	si	Lachnoclostridium sp.	Bacteroides stercoris
sASV75	iASV123	0.612293	0	-0.941572	0.0168043	-2.46431	0.0137276	+/-	si	Blautia sp.	Enterococcus sp.
sASV136	iASV90	0.614018	0	-0.424673	0.192947	-2.46389	0.0137439	+/0	si	Monoglobus sp.	UCG-002 sp.
sASV1134	iASV11	-0.502388	0.204521	0.764007	0.0273166	2.46383	0.013746	0/+	si	Coprobacter secundus	Blautia sp.
sASV10	iASV126	0.317416	0.248985	-0.639082	0.025268	-2.46143	0.0138383	0/-	si	[Eubacterium] hallii group sp.	Lachnospiraceae NK4A136 group sp.
sASV17	iASV22	0.454688	0.0439889	-0.393591	0.131474	-2.46076	0.0138644	+/0	si	Faecalibacterium prausnitzii	Bacteroides uniformis
sASV729	iASV62	-0.714683	0.0463496	0.531689	0	2.45931	0.0139203	-/+	si	Agathobacter sp.	bacterium from Family [Eubacterium] coprostanoligenes group
sASV983	iASV17	0.866315	0.0116635	-0.66962	0.216304	-2.4574	0.0139947	+/0	si	Butyricimonas sp.	Faecalibacterium prausnitzii
sASV499	iASV61	0.40738	0.422734	-0.983643	0	-2.45215	0.0142006	0/-	si	UCG-005 sp.	Ruminococcus sp.
sASV119	iASV119	0.931402	0	-0.201008	0.665609	-2.45188	0.0142113	+/0	ASV119	Parabacteroides distasonis	Parabacteroides distasonis
sASV27	iASV74	-0.717573	0.0694442	0.74856	0.0868849	2.45141	0.0142297	-/+	si	Subdoligranulum sp.	Phascolarctobacterium faecium
sASV115	iASV74	0.964923	0.00784457	-0.756981	0.243019	-2.45107	0.0142431	+/0	si	[Ruminococcus] gnavus group sp.	Phascolarctobacterium faecium
sASV188	iASV90	0.134293	0.647159	0.880612	0.00171944	2.44991	0.0142892	0/+	si	UCG-002 sp.	UCG-002 sp.
sASV203	iASV123	-0.894854	0.105146	0.965247	0.0347526	2.44894	0.0143275	0/+	si	UCG-005 sp.	Enterococcus sp.
sASV81	iASV63	0.927344	0.00772651	-0.534498	0.353414	-2.44887	0.0143304	+/0	si	Coprococcus eutactus	[Ruminococcus] gauvreauii group sp.
sASV115	iASV132	0.803698	0.0294103	-0.401905	0.249609	-2.44883	0.014332	+/0	si	[Ruminococcus] gnavus group sp.	Bacteroides thetaiotaomicron
sASV203	iASV119	-0.408676	0.421113	0.946904	0.0145694	2.44828	0.014354	0/+	si	UCG-005 sp.	Parabacteroides distasonis
sASV184	iASV134	-0.60526	0	0.705757	0.076399	2.44786	0.0143708	-/+	si	bacterium from Family Lachnospiraceae	Bacteroides massiliensis
sASV206	iASV84	0.111299	0.858582	0.988106	0.00155433	2.44769	0.0143774	0/+	si	NK4A214 group sp.	UCG-002 sp.
sASV688	iASV96	0.874908	0.00444596	-0.600639	0.284107	-2.44756	0.0143826	+/0	si	DTU089 sp.	Streptococcus sp.
sASV88	iASV84	0.67027	0.0121768	-0.33605	0.312304	-2.44732	0.0143923	+/0	si	Butyricicoccus sp.	UCG-002 sp.
sASV126	iASV4	0.553246	0	-0.426298	0	-2.44561	0.0144609	+/-	si	Lachnospiraceae NK4A136 group sp.	Faecalibacterium prausnitzii
sASV234	iASV108	0.0546854	0.873124	0.993553	0.0064472	2.44368	0.0145384	0/+	si	Lachnoclostridium sp.	Christensenellaceae R-7 group sp.
sASV72	iASV4	-0.943606	0.0563939	0.781723	0.0662676	2.44198	0.014607	-/+	si	Lachnoclostridium sp.	Faecalibacterium prausnitzii
sASV729	iASV75	-0.404508	0.21721	0.745631	0.033696	2.44185	0.0146122	0/+	si	Agathobacter sp.	Blautia sp.
sASV907	iASV71	0.575525	0.176378	-0.968736	0.0312642	-2.43918	0.0147208	0/-	si	[Eubacterium] brachy group sp.	Bacteroides sp.
sASV58	iASV48	0.590782	0.0431018	-0.43898	0.153381	-2.43916	0.0147213	+/0	si	Erysipelotrichaceae UCG-003 bacterium	Lachnospiraceae ND3007 group sp.
sASV362	iASV59	-0.745098	0.0891816	0.773562	0.0711057	2.43844	0.0147506	-/+	si	[Eubacterium] siraeum group sp.	Clostridium sensu stricto 1 sp.
sASV231	iASV5	0.622364	0.0076301	-0.161979	0.507641	-2.43816	0.0147624	+/0	si	Oscillibacter sp.	Anaerostipes hadrus
sASV224	iASV124	0.0230485	0.949608	0.913928	0	2.43755	0.0147872	0/+	si	Lachnospiraceae UCG-004 sp.	Bacteroides sp.
sASV122	iASV19	0.649912	0.022154	-0.423487	0.222646	-2.43491	0.0148955	+/0	si	Blautia sp.	Blautia faecis
sASV550	iASV110	0.984138	0.0158621	-0.376463	0.461983	-2.43391	0.0149367	+/0	si	UBA1819 sp.	Anaerostipes sp.
sASV295	iASV95	-0.81078	0.026938	0.752175	0.142465	2.43324	0.0149644	-/0	si	Lactococcus sp.	Roseburia sp.
sASV120	iASV18	0.571882	0.0164595	-0.342408	0.252117	-2.43246	0.0149968	+/0	si	Roseburia intestinalis	Dorea longicatena
sASV279	iASV41	-0.678354	0.0445804	0.482938	0.157398	2.43169	0.0150286	-/0	si	UCG-005 sp.	[Ruminococcus] torques group sp.
sASV279	iASV36	-0.257055	0.504317	0.796498	0.00582185	2.42997	0.0151	0/+	si	UCG-005 sp.	Coprococcus comes
sASV80	iASV109	-0.918456	0.0276082	0.563873	0.243833	2.42921	0.0151316	-/0	si	Bacteroides vulgatus	Roseburia inulinivorans
sASV11	iASV81	0.89379	0.00666346	-0.392459	0	-2.42898	0.0151415	+/-	si	Blautia sp.	Coprococcus eutactus
sASV182	iASV75	0.651512	0.0298737	-0.610072	0.145747	-2.42819	0.0151743	+/0	si	Roseburia sp.	Blautia sp.
sASV309	iASV2	0.663926	0.15044	-0.827861	0.0418975	-2.42634	0.0152518	0/-	si	[Eubacterium] xylanophilum group sp.	Afipia sp.
sASV91	iASV36	-0.577593	0.174464	0.74726	0.0330973	2.42325	0.0153825	0/+	si	Bacteroides sp.	Coprococcus comes
sASV84	iASV36	0.536449	0.0587574	-0.472895	0.120512	-2.42225	0.0154246	+/0	si	UCG-002 sp.	Coprococcus comes
sASV314	iASV43	0.941843	0.00151808	0.128715	0.761311	-2.42194	0.0154378	+/0	si	Streptococcus sp.	Streptococcus sp.
sASV126	iASV29	-0.848367	0.00775494	0.273745	0.511794	2.42105	0.0154759	-/0	si	Lachnospiraceae NK4A136 group sp.	Akkermansia muciniphila
sASV101	iASV66	0.0212571	0.968119	-0.949302	0.00108151	-2.41689	0.0156537	0/-	si	[Eubacterium] siraeum group sp.	Anaerostipes hadrus
sASV296	iASV38	0.446075	0.196294	-0.775303	0.0405565	-2.41435	0.0157631	0/-	si	Blautia sp.	[Eubacterium] hallii group sp.
sASV50	iASV11	0.460467	0.0410432	-0.318528	0.171079	-2.41376	0.0157889	+/0	si	Romboutsia sp.	Blautia sp.
sASV171	iASV22	-0.444617	0.0844313	0.514123	0.0872682	2.41287	0.0158277	-/+	si	Lachnospiraceae FCS020 group sp.	Bacteroides uniformis
sASV38	iASV127	0.439428	0.323891	-0.816727	0.0133521	-2.41261	0.0158387	0/-	si	[Eubacterium] hallii group sp.	Lachnoclostridium sp.
sASV96	iASV90	-0.866	0.0257308	0.573461	0.234102	2.41216	0.0158582	-/0	si	Streptococcus sp.	UCG-002 sp.
sASV907	iASV43	-0.772348	0.0718393	0.736061	0.0953021	2.41024	0.0159422	-/+	si	[Eubacterium] brachy group sp.	Streptococcus sp.
sASV1134	iASV38	-0.838764	0	0.379547	0.401051	2.40977	0.0159627	-/0	si	Coprobacter secundus	[Eubacterium] hallii group sp.
sASV61	iASV49	-0.318952	0	0.879328	0.00909505	2.40879	0.0160053	-/+	si	Ruminococcus sp.	Blautia obeum
sASV4	iASV22	-0.627356	0.00403712	0.143454	0.582816	2.4087	0.0160094	-/0	si	Faecalibacterium prausnitzii	Bacteroides uniformis
sASV203	iASV84	-0.0894887	0.760954	0.773513	0.00522391	2.40766	0.016055	0/+	si	UCG-005 sp.	UCG-002 sp.
sASV1628	iASV105	0.983086	0.0169136	-0.377635	0.460475	-2.40707	0.0160811	+/0	si	Candidatus Soleaferrea sp.	[Eubacterium] eligens group sp.
sASV62	iASV58	-0.75005	0.0859046	0.698853	0.0806278	2.40667	0.0160987	-/+	si	bacterium from Family [Eubacterium] coprostanoligenes group	Erysipelotrichaceae UCG-003 bacterium
sASV160	iASV8	-0.520389	0.100781	0.583472	0.0766116	2.40476	0.016183	0/+	si	bacterium from Family Eggerthellaceae	Fusicatenibacter saccharivorans
sASV412	iASV108	-0.23005	0.551527	0.840122	0	2.40423	0.0162068	0/+	si	bacterium from Family Lachnospiraceae	Christensenellaceae R-7 group sp.
sASV484	iASV22	0.300527	0.369201	0.932843	0.000719581	2.40271	0.0162739	0/+	si	Coprobacter sp.	Bacteroides uniformis
sASV264	iASV129	-0.407966	0.315701	0.918127	0.027774	2.40257	0.0162802	0/+	si	Dorea sp.	NK4A214 group sp.
sASV294	iASV103	-0.37693	0.282964	0.7352	0.0240058	2.40214	0.0162993	0/+	si	Colidextribacter massiliensis	Dorea formicigenerans
sASV1628	iASV33	-0.498521	0.254803	0.858194	0.0287376	2.40099	0.0163508	0/+	si	Candidatus Soleaferrea sp.	Anaerostipes sp.
sASV132	iASV90	-0.124185	0.686057	0.784762	0.00717529	2.39948	0.0164182	0/+	si	Bacteroides thetaiotaomicron	UCG-002 sp.
sASV63	iASV101	-0.686434	0.0283668	0.351591	0.262412	2.39792	0.0164884	-/0	si	[Ruminococcus] gauvreauii group sp.	[Eubacterium] siraeum group sp.
sASV287	iASV49	-0.638762	0.0640599	0.556646	0.119548	2.39723	0.0165197	-/0	si	Negativibacillus sp.	Blautia obeum
sASV120	iASV81	0.926785	0.0235185	-0.502849	0.309301	-2.39707	0.0165269	+/0	si	Roseburia intestinalis	Coprococcus eutactus
sASV89	iASV90	0.393071	0.231732	-0.835194	0.0385035	-2.39363	0.0166826	0/-	si	[Eubacterium] hallii group sp.	UCG-002 sp.
sASV73	iASV103	0.898849	0.00591469	-0.033913	0	-2.39336	0.0166947	+/-	si	Bacteroides stercoris	Dorea formicigenerans
sASV16	iASV126	-0.369673	0.327484	0.736755	0.0150734	2.39308	0.0167074	0/+	si	Bacteroides sp.	Lachnospiraceae NK4A136 group sp.
sASV1032	iASV27	0.652791	0.111937	-0.78054	0.0669593	-2.39197	0.0167582	0/-	si	Paludicola sp.	Subdoligranulum sp.
sASV40	iASV114	0.25068	0.587678	-0.94837	0.0139731	-2.39192	0.0167606	0/-	si	Enterococcus sp.	Lachnoclostridium edouardi
sASV2386	iASV49	-0.845413	0.0339984	0.527517	0	2.39152	0.016779	-/+	si	bacterium from Family Christensenellaceae	Blautia obeum
sASV484	iASV5	0.696446	0.0172684	-0.463929	0.246889	-2.39028	0.0168354	+/0	si	Coprobacter sp.	Anaerostipes hadrus
sASV55	iASV63	-0.335311	0	0.542316	0	2.38866	0.0169098	-/+	si	Parabacteroides merdae	[Ruminococcus] gauvreauii group sp.
sASV236	iASV75	0.672853	0.0232775	-0.664414	0.15003	-2.3879	0.0169451	+/0	si	bacterium from Family Ruminococcaceae	Blautia sp.
sASV688	iASV4	-0.873167	0	-0.217753	0.49659	2.38641	0.017014	-/0	si	DTU089 sp.	Faecalibacterium prausnitzii
sASV10	iASV124	0.300555	0.369155	-0.707611	0.0148528	-2.38503	0.0170779	0/-	si	[Eubacterium] hallii group sp.	Bacteroides sp.
sASV17	iASV95	0.820758	0.00058534	0.0638501	0.84372	-2.38362	0.0171431	+/0	si	Faecalibacterium prausnitzii	Roseburia sp.
sASV33	iASV57	-0.993484	0.0065161	-0.245685	0.557542	2.38338	0.0171543	-/0	si	Anaerostipes sp.	Ruminococcus bromii
sASV80	iASV12	0.789169	0.0348649	-0.484623	0	-2.38251	0.0171952	+/-	si	Bacteroides vulgatus	Blautia massiliensis
sASV146	iASV27	0.722624	0.00350572	-0.0628466	0.817142	-2.3825	0.0171957	+/0	si	Lachnospira pectinoschiza	Subdoligranulum sp.
sASV1016	iASV4	-0.838781	0.161219	0.910708	0.0116036	2.38045	0.0172915	0/+	si	Mogibacterium sp.	Faecalibacterium prausnitzii
sASV652	iASV84	0.996137	0.00386298	-0.616033	0.383967	-2.37958	0.0173322	+/0	si	Family XIII UCG-001 sp.	UCG-002 sp.
sASV253	iASV14	-0.75533	0.0302266	0.477241	0.231759	2.37907	0.0173564	-/0	si	Blautia sp.	Bifidobacterium sp.
sASV878	iASV7	0.829201	0.00571248	-0.33609	0.461106	-2.3784	0.0173878	+/0	si	bacterium from Family Enterobacteriaceae	Intestinibacter bartlettii
sASV200	iASV76	-0.934492	0.0655077	0.782209	0.0659841	2.37616	0.0174939	-/+	si	Streptococcus sp.	Coprococcus sp.
sASV252	iASV84	-0.357303	0.345167	0.738424	0.0147273	2.37404	0.0175946	0/+	si	UCG-003 sp.	UCG-002 sp.
sASV2386	iASV17	-0.811645	0.0498752	0.536683	0.170248	2.3707	0.0177543	-/0	si	bacterium from Family Christensenellaceae	Faecalibacterium prausnitzii
sASV36	iASV90	0.607229	0.0277364	-0.3965	0.22732	-2.36962	0.0178063	+/0	si	Coprococcus comes	UCG-002 sp.
sASV132	iASV63	-0.581701	0	0.276181	0.30047	2.36953	0.0178106	-/0	si	Bacteroides thetaiotaomicron	[Ruminococcus] gauvreauii group sp.
sASV430	iASV19	-0.960072	0.00951987	0.398495	0.506389	2.36869	0.0178513	-/0	si	Butyricicoccus sp.	Blautia faecis
sASV87	iASV114	-0.225326	0.591596	0.982491	0.0175094	2.36794	0.0178875	0/+	si	Anaerostipes hadrus	Lachnoclostridium edouardi
sASV124	iASV115	-0.0698863	0.881647	0.940006	0.00529097	2.36736	0.0179155	0/+	si	Bacteroides sp.	[Ruminococcus] gnavus group sp.
sASV72	iASV132	0.939252	0	-0.307912	0.501695	-2.36702	0.0179318	+/0	si	Lachnoclostridium sp.	Bacteroides thetaiotaomicron
sASV412	iASV42	0.832888	0.0102538	-0.231256	0.549383	-2.36653	0.0179556	+/0	si	bacterium from Family Lachnospiraceae	Bacteroides vulgatus
sASV93	iASV89	-0.979783	0.0202174	0.783477	0.216523	2.36627	0.0179683	-/0	si	[Eubacterium] ruminantium group sp.	[Eubacterium] hallii group sp.
sASV69	iASV28	-0.481044	0.13415	0.677564	0.0648455	2.3662	0.017972	0/+	si	UCG-002 sp.	Subdoligranulum sp.
sASV221	iASV66	-0.887702	0.00763381	0.255794	0.579817	2.36539	0.0180111	-/0	si	Alistipes inops	Anaerostipes hadrus
sASV603	iASV58	0.900668	0.0993322	-0.953388	0.046612	-2.36419	0.0180693	+/-	si	bacterium from Family Lachnospiraceae	Erysipelotrichaceae UCG-003 bacterium
sASV28	iASV71	-0.439491	0.0775383	0.491701	0.104461	2.36374	0.0180914	-/0	si	Subdoligranulum sp.	Bacteroides sp.
sASV136	iASV25	0.670749	0	-0.278503	0	-2.36337	0.0181098	+/-	si	Monoglobus sp.	Bacteroides vulgatus
sASV238	iASV37	-0.0818214	0.877542	0.993568	0.00643163	2.36309	0.0181234	0/+	si	Turicibacter sanguinis	Terrisporobacter sp.
sASV657	iASV100	-0.765407	0.0760956	0.816539	0	2.36122	0.0182151	-/+	si	Alistipes indistinctus	Colidextribacter sp.
sASV438	iASV62	0.997417	0	0.0602206	0.887359	-2.36101	0.0182252	+/0	si	Lachnospiraceae UCG-004 sp.	bacterium from Family [Eubacterium] coprostanoligenes group
sASV1064	iASV126	-0.772117	0.0719788	0.935364	0.0646364	2.36008	0.018271	-/+	si	bacterium from Family Lachnospiraceae	Lachnospiraceae NK4A136 group sp.
sASV27	iASV4	0.128054	0.601365	-0.607856	0.00576438	-2.35969	0.0182904	0/-	si	Subdoligranulum sp.	Faecalibacterium prausnitzii
sASV549	iASV28	-0.498158	0.255205	0.969921	0.0300791	2.35933	0.0183079	0/+	si	Christensenellaceae R-7 group sp.	Subdoligranulum sp.
sASV717	iASV114	-0.127767	0.763031	0.95129	0.0128105	2.35896	0.0183263	0/+	si	Butyricimonas virosa	Lachnoclostridium edouardi
sASV206	iASV36	0.760146	0.0793957	-0.729487	0.0998681	-2.35664	0.018441	+/-	si	NK4A214 group sp.	Coprococcus comes
sASV114	iASV53	-0.073831	0.889455	0.999026	0.000974213	2.35612	0.0184667	0/+	si	Lachnoclostridium edouardi	Ruminococcus sp.
sASV717	iASV49	-0.454003	0.219611	0.89243	0.0416616	2.35576	0.018485	0/+	si	Butyricimonas virosa	Blautia obeum
sASV13	iASV48	-0.465053	0.0599719	0.38195	0.144317	2.35245	0.0186501	-/0	si	Agathobacter sp.	Lachnospiraceae ND3007 group sp.
sASV1530	iASV75	-0.461327	0.297433	0.822474	0.023121	2.35242	0.0186518	0/+	si	Christensenellaceae R-7 group sp.	Blautia sp.
sASV27	iASV55	0.129693	0.608011	0.751261	0	2.35231	0.0186571	0/+	si	Subdoligranulum sp.	Parabacteroides merdae
sASV66	iASV75	0.665213	0.0718316	-0.552455	0.122955	-2.35168	0.0186887	+/0	si	Anaerostipes hadrus	Blautia sp.
sASV154	iASV7	-0.33837	0.308764	0.698707	0.0245835	2.35151	0.0186976	0/+	si	UCG-002 sp.	Intestinibacter bartlettii
sASV289	iASV13	0.863552	0.00269686	-0.0503921	0.897559	-2.3514	0.0187028	+/0	si	Bacteroides sp.	Agathobacter sp.
sASV13	iASV97	-0.3741	0.321268	0.973046	0.0269541	2.35138	0.0187039	0/+	si	Agathobacter sp.	Faecalibacterium prausnitzii
sASV26	iASV58	0.123353	0.688066	-0.742663	0.00566004	-2.35136	0.0187048	0/-	si	Faecalibacterium sp.	Erysipelotrichaceae UCG-003 bacterium
sASV41	iASV90	-0.286264	0.343031	0.698174	0.0247402	2.35026	0.0187602	0/+	si	[Ruminococcus] torques group sp.	UCG-002 sp.
sASV120	iASV136	0.162389	0.579128	-0.711847	0.00940974	-2.34669	0.018941	0/-	si	Roseburia intestinalis	Monoglobus sp.
sASV124	iASV73	0.0684535	0.89748	0.976251	0.00437767	2.34661	0.0189451	0/+	si	Bacteroides sp.	Bacteroides stercoris
sASV5	iASV24	-0.748769	0.000349816	-0.0808329	0.766016	2.34643	0.0189542	-/0	si	Anaerostipes hadrus	Collinsella aerofaciens
sASV1169	iASV11	-0.25191	0.513183	0.979141	0.0208591	2.34581	0.0189858	0/+	si	bacterium from Family Hydrogenoanaerobacterium	Blautia sp.
sASV296	iASV103	0.704517	0.0154962	-0.430479	0.287024	-2.34472	0.0190413	+/0	si	Blautia sp.	Dorea formicigenerans
sASV907	iASV22	0.80805	0.0278765	-0.422698	0.296787	-2.34393	0.0190817	+/0	si	[Eubacterium] brachy group sp.	Bacteroides uniformis
sASV174	iASV45	0.927898	0.0229882	-0.459251	0	-2.34361	0.0190983	+/-	si	Blautia sp.	Ruminococcus bromii
sASV175	iASV42	-0.306688	0.332252	0.69838	0.0246794	2.34351	0.0191034	0/+	si	Odoribacter splanchnicus	Bacteroides vulgatus
sASV688	iASV102	-0.55648	0.194493	0.821675	0	2.34323	0.0191175	0/+	si	DTU089 sp.	[Ruminococcus] torques group sp.
sASV36	iASV116	0.842607	0	-0.402276	0	-2.34258	0.0191507	+/-	si	Coprococcus comes	bacterium from Family [Eubacterium] coprostanoligenes group
sASV644	iASV107	-0.502105	0.204818	0.820553	0.0454124	2.34237	0.0191617	0/+	si	Incertae Sedis sp.	CAG-56 sp.
sASV182	iASV62	0.39187	0.384621	-0.879732	0	-2.34182	0.0191902	0/-	si	Roseburia sp.	bacterium from Family [Eubacterium] coprostanoligenes group
sASV1134	iASV4	-0.906281	0.00490752	0.0645167	0.879367	2.34178	0.0191922	-/0	si	Coprobacter secundus	Faecalibacterium prausnitzii
sASV39	iASV105	-0.239165	0.568373	0.810014	0.00450046	2.34136	0.0192138	0/+	si	Bacteroides uniformis	[Eubacterium] eligens group sp.
sASV175	iASV27	-0.235062	0.399048	0.574502	0.0100905	2.34041	0.0192628	0/+	si	Odoribacter splanchnicus	Subdoligranulum sp.
sASV536	iASV73	0.98896	0.0110397	-0.103949	0	-2.33936	0.0193168	+/-	si	bacterium from Family Lachnospiraceae	Bacteroides stercoris
sASV12	iASV124	0.358799	0.228619	-0.651156	0	-2.33928	0.019321	0/-	si	Blautia massiliensis	Bacteroides sp.
sASV309	iASV61	0.985073	0.0149274	-0.167476	0	-2.33819	0.0193775	+/-	si	[Eubacterium] xylanophilum group sp.	Ruminococcus sp.
sASV174	iASV39	0.643624	0.0850646	-0.514053	0.105742	-2.33746	0.0194151	+/0	si	Blautia sp.	Bacteroides uniformis
sASV181	iASV107	0.186873	0.582188	-0.979692	0.0203081	-2.33716	0.0194309	0/-	si	Intestinimonas sp.	CAG-56 sp.
sASV94	iASV20	0.838089	0.0185308	-0.14857	0.612225	-2.3368	0.0194496	+/0	si	Lachnospira pectinoschiza	Bifidobacterium longum
sASV116	iASV50	-0.0653617	0.84858	0.908039	0.0122964	2.33631	0.0194752	0/+	si	bacterium from Family [Eubacterium] coprostanoligenes group	Romboutsia sp.
sASV1064	iASV11	-0.620232	0.10089	0.842318	0.0733596	2.33605	0.0194884	0/+	si	bacterium from Family Lachnospiraceae	Blautia sp.
sASV410	iASV33	0.762977	0	0.117693	0.641857	-2.33567	0.0195086	+/0	si	Intestinimonas sp.	Anaerostipes sp.
sASV410	iASV52	0.225754	0.418508	-0.607469	0.0125639	-2.33466	0.0195612	0/-	si	Intestinimonas sp.	Lachnoclostridium sp.
sASV719	iASV26	-0.750826	0.0123272	0.373141	0.362591	2.33445	0.0195722	-/0	si	Christensenellaceae R-7 group sp.	Faecalibacterium sp.
sASV277	iASV10	-0.605267	0.0841502	0.507413	0.11111	2.33428	0.0195808	-/0	si	Lachnospiraceae FCS020 group sp.	[Eubacterium] hallii group sp.
sASV36	iASV114	0.470596	0.0565895	-0.403329	0.15271	-2.32918	0.0198494	+/0	si	Coprococcus comes	Lachnoclostridium edouardi
sASV719	iASV33	0.591635	0.0715985	-0.593481	0.120908	-2.32811	0.0199065	+/0	si	Christensenellaceae R-7 group sp.	Anaerostipes sp.
sASV106	iASV98	-0.67568	0.0957062	0.831771	0.0807067	2.3267	0.0199814	-/+	si	Alistipes sp.	Christensenellaceae R-7 group sp.
sASV96	iASV27	0.776574	0.013842	-0.252192	0.482099	-2.32666	0.0199835	+/0	si	Streptococcus sp.	Subdoligranulum sp.
sASV186	iASV39	0.740351	0.0058937	-0.217493	0.546108	-2.32617	0.0200095	+/0	si	Incertae Sedis sp.	Bacteroides uniformis
sASV19	iASV50	-0.365628	0.103117	0.382649	0.0958837	2.32563	0.0200385	0/+	si	Blautia faecis	Romboutsia sp.
sASV1280	iASV50	-0.13761	0.794889	0.926826	0.00267369	2.32255	0.0202031	0/+	si	Colidextribacter sp.	Romboutsia sp.
sASV536	iASV29	-0.525095	0.181454	0.676662	0.0453224	2.32239	0.0202117	0/+	si	bacterium from Family Lachnospiraceae	Akkermansia muciniphila
sASV536	iASV13	0.136052	0.642816	-0.692817	0.00601849	-2.32235	0.0202141	0/-	si	bacterium from Family Lachnospiraceae	Agathobacter sp.
sASV7	iASV42	-0.314963	0.234755	0.642294	0.0452302	2.32103	0.0202853	0/+	si	Intestinibacter bartlettii	Bacteroides vulgatus
sASV239	iASV94	0.383601	0.395615	-0.844371	0.0168451	-2.32	0.020341	0/-	si	Roseburia hominis	Lachnospira pectinoschiza
sASV36	iASV86	0.536429	0.351337	-0.908271	0	-2.31871	0.0204107	0/-	si	Coprococcus comes	Dialister invisus
sASV127	iASV41	-0.106572	0.801684	0.860926	0.00287517	2.31845	0.0204248	0/+	si	Lachnoclostridium sp.	[Ruminococcus] torques group sp.
sASV296	iASV55	-0.707469	0.0221051	0.442314	0.272482	2.31786	0.0204568	-/0	si	Blautia sp.	Parabacteroides merdae
sASV919	iASV11	0.889272	0.0434882	-0.602722	0.205394	-2.31779	0.0204605	+/0	si	[Ruminococcus] torques group sp.	Blautia sp.
sASV31	iASV30	-0.596612	0.0188859	0.252364	0.364184	2.31674	0.0205178	-/0	si	Clostridium sensu stricto 1 sp.	Faecalibacterium prausnitzii
sASV17	iASV19	0.596781	0.00429117	-0.107321	0.661888	-2.31632	0.020541	+/0	si	Faecalibacterium prausnitzii	Blautia faecis
sASV95	iASV78	0.381724	0.276383	-0.66167	0.026589	-2.31448	0.0206416	0/-	si	Roseburia sp.	Faecalibacterium sp.
sASV32	iASV8	-0.0306564	0	0.909015	0.00175682	2.31432	0.0206503	-/+	si	CAG-352 sp.	Fusicatenibacter saccharivorans
sASV310	iASV122	-0.238275	0.507371	0.804329	0.0160882	2.31188	0.0207843	0/+	si	Alistipes obesi	Blautia sp.
sASV78	iASV120	0.738351	0.0147423	-0.280226	0.432917	-2.31005	0.0208856	+/0	si	Faecalibacterium sp.	Roseburia intestinalis
sASV162	iASV74	-0.180188	0.771826	0.99762	0.00237974	2.30973	0.0209032	0/+	si	Butyricicoccus sp.	Phascolarctobacterium faecium
sASV785	iASV29	-0.728522	0.100546	0.608674	0.0819499	2.30854	0.0209692	0/+	si	bacterium from Family Lachnospiraceae	Akkermansia muciniphila
sASV117	iASV31	-0.816662	0.0915995	0.744051	0.0898811	2.30723	0.0210418	-/+	si	Bifidobacterium bifidum	Clostridium sensu stricto 1 sp.
sASV340	iASV50	0.451037	0.369323	-0.974612	0.0253882	-2.30616	0.0211018	0/-	si	Lachnoclostridium sp.	Romboutsia sp.
sASV252	iASV71	0.434418	0.282143	-0.731014	0.0252468	-2.3058	0.0211218	0/-	si	UCG-003 sp.	Bacteroides sp.
sASV227	iASV55	-0.502368	0.0960225	0.51348	0.106199	2.30476	0.02118	-/0	si	Lachnospiraceae UCG-001 sp.	Parabacteroides merdae
sASV36	iASV22	0.497069	0	-0.346226	0.206179	-2.30442	0.021199	+/0	si	Coprococcus comes	Bacteroides uniformis
sASV114	iASV74	0.86265	0	-0.839623	0.160377	-2.30363	0.0212432	+/0	si	Lachnoclostridium edouardi	Phascolarctobacterium faecium
sASV1286	iASV102	0.939258	0.0607424	-0.909399	0.0906009	-2.30216	0.021326	+/-	si	Holdemania filiformis	[Ruminococcus] torques group sp.
sASV63	iASV119	-0.946597	0	0.649959	0	2.30155	0.0213606	-/+	si	[Ruminococcus] gauvreauii group sp.	Parabacteroides distasonis
sASV481	iASV87	0.0742827	0.874241	0.996209	0	2.30067	0.02141	0/+	si	Family XIII AD3011 group sp.	Anaerostipes hadrus
sASV508	iASV33	0.683764	0.0292394	-0.635074	0.175457	-2.29837	0.0215409	+/0	si	Victivallis sp.	Anaerostipes sp.
sASV203	iASV71	-0.247047	0.415806	0.70654	0.0223593	2.29808	0.0215572	0/+	si	UCG-005 sp.	Bacteroides sp.
sASV810	iASV14	-0.792483	0.0190081	0.227317	0.50145	2.29689	0.0216248	-/0	si	Bacteroides sp.	Bifidobacterium sp.
sASV52	iASV71	0.307662	0.264624	-0.623272	0.0404873	-2.29671	0.0216354	0/-	si	Lachnoclostridium sp.	Bacteroides sp.
sASV412	iASV48	-0.599228	0.0304399	0.323033	0.281679	2.29638	0.0216544	-/0	si	bacterium from Family Lachnospiraceae	Lachnospiraceae ND3007 group sp.
sASV7	iASV2	-0.570776	0.0262732	0.461666	0.21094	2.2962	0.0216645	-/0	si	Intestinibacter bartlettii	Afipia sp.
sASV210	iASV24	0.953696	0.0118775	-0.735696	0.264304	-2.29611	0.0216693	+/0	si	Sutterella sp.	Collinsella aerofaciens
sASV362	iASV36	0.537127	0.213776	-0.81869	0.0463298	-2.29514	0.0217252	0/-	si	[Eubacterium] siraeum group sp.	Coprococcus comes
sASV41	iASV122	0.116113	0.749399	0.914605	0.00390724	2.29481	0.0217438	0/+	si	[Ruminococcus] torques group sp.	Blautia sp.
sASV243	iASV47	-0.647912	0.164125	0.800744	0.0555991	2.29318	0.0218377	0/+	si	Subdoligranulum sp.	Agathobacter sp.
sASV185	iASV132	0.0810737	0.782916	0.816623	0.00215953	2.29274	0.021863	0/+	si	[Eubacterium] ventriosum group sp.	Bacteroides thetaiotaomicron
sASV88	iASV136	0.384149	0.141829	-0.488134	0.0765834	-2.29091	0.0219686	0/-	si	Butyricicoccus sp.	Monoglobus sp.
sASV576	iASV9	0.95221	0.0477898	-0.881416	0.118584	-2.28893	0.0220836	+/0	si	bacterium from Family Oscillospiraceae	Escherichia-Shigella sp.
sASV136	iASV12	0.605847	0.00597223	-0.119435	0.636901	-2.28811	0.0221311	+/0	si	Monoglobus sp.	Blautia massiliensis
sASV127	iASV38	0.866931	0.0115335	-0.210741	0.616403	-2.28756	0.0221634	+/0	si	Lachnoclostridium sp.	[Eubacterium] hallii group sp.
sASV91	iASV103	-0.563336	0.114227	0.560965	0.0915928	2.28624	0.0222402	0/+	si	Bacteroides sp.	Dorea formicigenerans
sASV900	iASV61	0.781459	0.118538	-0.844513	0.0718582	-2.28581	0.0222653	0/-	si	GCA-900066575 sp.	Ruminococcus sp.
sASV27	iASV66	0.797727	0.0099926	-0.140813	0.67963	-2.28508	0.0223081	+/0	si	Subdoligranulum sp.	Anaerostipes hadrus
sASV143	iASV75	0.774187	0.124357	-0.849462	0.0685085	-2.28491	0.0223179	0/-	si	Blautia sp.	Blautia sp.
sASV296	iASV11	0.640359	0.0337975	-0.564063	0.187177	-2.2822	0.0224776	+/0	si	Blautia sp.	Blautia sp.
sASV31	iASV83	-0.701792	0.186493	0.802197	0.0299497	2.28119	0.0225372	0/+	si	Clostridium sensu stricto 1 sp.	Faecalibacterium prausnitzii
sASV81	iASV50	0.912914	0.00409977	-0.194866	0	-2.28099	0.0225492	+/-	si	Coprococcus eutactus	Romboutsia sp.
sASV78	iASV68	0.381931	0.246408	-0.680231	0.0437665	-2.28097	0.0225504	0/-	si	Faecalibacterium sp.	Alistipes putredinis
sASV227	iASV84	-0.310838	0	0.738644	0.0230155	2.28088	0.0225558	-/+	si	Lachnospiraceae UCG-001 sp.	UCG-002 sp.
sASV42	iASV68	-0.212401	0.555774	0.875958	0	2.28067	0.0225681	0/+	si	Bacteroides vulgatus	Alistipes putredinis
sASV174	iASV5	0.0136532	0.964691	0.765764	0.00140876	2.28034	0.0225876	0/+	si	Blautia sp.	Anaerostipes hadrus
sASV95	iASV129	-0.677522	0.0449443	0.569671	0.181854	2.27972	0.0226241	-/0	si	Roseburia sp.	NK4A214 group sp.
sASV109	iASV28	-0.360509	0	0.4478	0	2.2794	0.0226435	-/+	si	Roseburia inulinivorans	Subdoligranulum sp.
sASV48	iASV43	0.434556	0.0925677	-0.41917	0.119888	-2.27864	0.0226887	+/0	si	Lachnospiraceae ND3007 group sp.	Streptococcus sp.
sASV1515	iASV52	0.0491708	0.916626	-0.95824	0.0101798	-2.27838	0.0227038	0/-	si	Christensenellaceae R-7 group sp.	Lachnoclostridium sp.
sASV8	iASV14	0.310461	0.301889	-0.58785	0.027046	-2.27823	0.022713	0/-	si	Fusicatenibacter saccharivorans	Bifidobacterium sp.
sASV410	iASV5	0.658793	0.0040276	-0.0430359	0.861131	-2.27821	0.022714	+/0	si	Intestinimonas sp.	Anaerostipes hadrus
sASV98	iASV8	0.136032	0.690031	0.932419	0.00669641	2.27432	0.0229468	0/+	si	Christensenellaceae R-7 group sp.	Fusicatenibacter saccharivorans
sASV657	iASV30	-0.518746	0.152448	0.665277	0.0717945	2.27378	0.022979	0/+	si	Alistipes indistinctus	Faecalibacterium prausnitzii
sASV122	iASV33	0.56007	0	-0.591318	0.0935364	-2.27354	0.0229939	+/-	si	Blautia sp.	Anaerostipes sp.
sASV129	iASV39	-0.459158	0.30001	0.845409	0.0340004	2.27306	0.0230225	0/+	si	NK4A214 group sp.	Bacteroides uniformis
sASV136	iASV107	-0.519459	0.0688616	0.414299	0.159288	2.27271	0.0230434	-/0	si	Monoglobus sp.	CAG-56 sp.
sASV9	iASV87	-0.183451	0.663669	0.980249	0.0197508	2.27254	0.0230539	0/+	si	Escherichia-Shigella sp.	Anaerostipes hadrus
sASV163	iASV59	0.842351	0.0353207	-0.326447	0.357255	-2.27233	0.0230663	+/0	si	Subdoligranulum sp.	Clostridium sensu stricto 1 sp.
sASV57	iASV31	-0.902244	0.0977558	0.762956	0.0276593	2.27068	0.0231661	-/+	si	Ruminococcus bromii	Clostridium sensu stricto 1 sp.
sASV95	iASV5	0.761245	0.00250464	-0.015908	0.958863	-2.26979	0.0232206	+/0	si	Roseburia sp.	Anaerostipes hadrus
sASV390	iASV48	0.956483	0.0435174	-0.480105	0.160206	-2.26931	0.0232496	+/0	si	Colidextribacter sp.	Lachnospiraceae ND3007 group sp.
sASV159	iASV39	0.609181	0.275446	-0.877269	0.02167	-2.26911	0.0232615	0/-	si	Christensenellaceae R-7 group sp.	Bacteroides uniformis
sASV124	iASV127	-0.343926	0.450042	0.822154	0	2.26881	0.0232796	0/+	si	Bacteroides sp.	Lachnoclostridium sp.
sASV264	iASV117	-0.972196	0.0055421	0.569915	0.430085	2.26844	0.0233024	-/0	si	Dorea sp.	Bifidobacterium bifidum
sASV7	iASV48	-0.0942829	0	0.647569	0	2.26684	0.0233998	-/+	si	Intestinibacter bartlettii	Lachnospiraceae ND3007 group sp.
sASV4	iASV47	-0.700632	0.00525493	0.0599982	0.825308	2.26671	0.0234078	-/0	si	Faecalibacterium prausnitzii	Agathobacter sp.
sASV18	iASV17	0.224137	0.342117	-0.51892	0.0273386	-2.26641	0.0234261	0/-	si	Dorea longicatena	Faecalibacterium prausnitzii
sASV124	iASV11	-0.329164	0.296136	0.640625	0.0337	2.2661	0.0234455	0/+	si	Bacteroides sp.	Blautia sp.
sASV410	iASV42	0.640213	0.0249286	-0.365219	0.299389	-2.26496	0.0235153	+/0	si	Intestinimonas sp.	Bacteroides vulgatus
sASV115	iASV25	0.904565	0.0132272	-0.337784	0.512594	-2.26378	0.0235875	+/0	si	[Ruminococcus] gnavus group sp.	Bacteroides vulgatus
sASV160	iASV48	-0.706527	0.0333548	0.361719	0	2.26311	0.0236291	-/+	si	bacterium from Family Eggerthellaceae	Lachnospiraceae ND3007 group sp.
sASV263	iASV52	0.51369	0.128824	-0.84703	0	-2.26155	0.023725	0/-	si	Turicibacter sanguinis	Lachnoclostridium sp.
sASV268	iASV121	0.476856	0.23219	-0.960972	0.0390281	-2.26151	0.0237275	0/-	si	Alistipes shahii	Coprococcus catus
sASV1025	iASV30	-0.880827	0.00882252	0.334118	0.517473	2.26105	0.0237565	-/0	si	Alistipes sp.	Faecalibacterium prausnitzii
sASV186	iASV88	-0.569223	0	0.353617	0.259481	2.26033	0.0238006	-/0	si	Incertae Sedis sp.	Butyricicoccus sp.
sASV195	iASV69	0.999855	0.000145036	-0.120514	0.846929	-2.25986	0.0238298	+/0	si	Erysipelotrichaceae UCG-003 sp.	UCG-002 sp.
sASV294	iASV84	-0.742553	0.0559102	0.507703	0	2.25959	0.023847	-/+	si	Colidextribacter massiliensis	UCG-002 sp.
sASV508	iASV122	-0.76546	0.23454	0.942222	0.0165265	2.25905	0.0238804	0/+	si	Victivallis sp.	Blautia sp.
sASV243	iASV41	0.909926	0.0118045	-0.0694605	0.859064	-2.25803	0.0239438	+/0	si	Subdoligranulum sp.	[Ruminococcus] torques group sp.
sASV1423	iASV28	0.394571	0	-0.975261	0.0247385	-2.25794	0.0239491	+/-	si	bacterium from Family UCG-010	Subdoligranulum sp.
sASV719	iASV66	-0.994762	0.00523777	0.217464	0.782536	2.25722	0.0239946	-/0	si	Christensenellaceae R-7 group sp.	Anaerostipes hadrus
sASV210	iASV107	-0.752032	0.247968	0.945382	0.0151968	2.25683	0.0240189	0/+	si	Sutterella sp.	CAG-56 sp.
sASV131	iASV63	-0.414742	0.354871	0.969342	0	2.25628	0.0240531	0/+	si	bacterium from Family [Eubacterium] coprostanoligenes group	[Ruminococcus] gauvreauii group sp.
sASV352	iASV26	0.735958	0.0953733	-0.716072	0	-2.25493	0.024138	+/-	si	Parabacteroides distasonis	Faecalibacterium sp.
sASV994	iASV58	-0.94793	0	0.241832	0.644324	2.25408	0.0241913	-/0	si	Oscillospira sp.	Erysipelotrichaceae UCG-003 bacterium
sASV39	iASV103	-0.39354	0	0.450993	0.0795494	2.25301	0.0242583	-/+	si	Bacteroides uniformis	Dorea formicigenerans
sASV88	iASV8	-0.450706	0.0694224	0.364437	0.165203	2.25249	0.0242913	-/0	si	Butyricicoccus sp.	Fusicatenibacter saccharivorans
sASV412	iASV83	0.758142	0.0482651	-0.476904	0	-2.25217	0.0243117	+/-	si	bacterium from Family Lachnospiraceae	Faecalibacterium prausnitzii
sASV253	iASV38	0.466261	0.126539	-0.592532	0.0926954	-2.25187	0.0243303	0/-	si	Blautia sp.	[Eubacterium] hallii group sp.
sASV279	iASV101	-0.980209	0.00333222	-0.433577	0.243658	2.25179	0.0243356	-/0	si	UCG-005 sp.	[Eubacterium] siraeum group sp.
sASV151	iASV88	0.444889	0.317201	-0.804924	0	-2.24966	0.0244703	0/-	si	Bacteroides caccae	Butyricicoccus sp.
sASV30	iASV83	-0.524568	0.226752	0.700933	0.0354176	2.24905	0.0245095	0/+	si	Faecalibacterium prausnitzii	Faecalibacterium prausnitzii
sASV28	iASV17	-0.458998	0.0363483	0.31165	0.239982	2.24853	0.0245422	-/0	si	Subdoligranulum sp.	Faecalibacterium prausnitzii
sASV146	iASV8	0.590352	0.0205079	-0.190012	0.45013	-2.24776	0.0245913	+/0	si	Lachnospira pectinoschiza	Fusicatenibacter saccharivorans
sASV127	iASV88	0.856871	0.0635879	-0.747047	0.146787	-2.24769	0.0245959	+/0	si	Lachnoclostridium sp.	Butyricicoccus sp.
sASV221	iASV87	0.919809	0.00938815	-0.764638	0.235362	-2.2474	0.0246147	+/0	si	Alistipes inops	Anaerostipes hadrus
sASV309	iASV76	0.943437	0.00470857	-0.274955	0.654379	-2.24637	0.0246803	+/0	si	[Eubacterium] xylanophilum group sp.	Coprococcus sp.
sASV163	iASV96	-0.97476	0	0.516234	0.3732	2.24624	0.0246887	-/0	si	Subdoligranulum sp.	Streptococcus sp.
sASV1286	iASV84	0.758938	0.136825	-0.784411	0.064708	-2.24614	0.0246949	0/-	si	Holdemania filiformis	UCG-002 sp.
sASV750	iASV36	0.922432	0.00879183	-0.109713	0.814864	-2.24579	0.0247173	+/0	si	Incertae Sedis sp.	Coprococcus comes
sASV81	iASV106	-0.484284	0.515716	0.997518	0.00248187	2.24522	0.0247541	0/+	si	Coprococcus eutactus	Alistipes sp.
sASV53	iASV101	-0.967848	0	0.806645	0.193355	2.24468	0.0247886	-/0	si	Ruminococcus sp.	[Eubacterium] siraeum group sp.
sASV98	iASV41	0.062712	0.872662	0.955794	0.0110828	2.2438	0.0248452	0/+	si	Christensenellaceae R-7 group sp.	[Ruminococcus] torques group sp.
sASV430	iASV55	-0.864441	0	0.732053	0.159636	2.24379	0.0248457	-/0	si	Butyricicoccus sp.	Parabacteroides merdae
sASV18	iASV93	0.543463	0.265062	-0.802044	0.030005	-2.24333	0.0248754	0/-	si	Dorea longicatena	[Eubacterium] ruminantium group sp.
sASV501	iASV29	0.985853	0.0141469	0.0149904	0.971897	-2.24307	0.0248922	+/0	si	Bifidobacterium sp.	Akkermansia muciniphila
sASV31	iASV1	-0.536735	0.109679	0.570457	0.108724	2.24276	0.0249121	0/0	si	Clostridium sensu stricto 1 sp.	Sphingomonas sp.
sASV810	iASV9	-0.641382	0.0626311	0.377086	0.204036	2.24086	0.0250351	-/0	si	Bacteroides sp.	Escherichia-Shigella sp.
sASV25	iASV41	-0.579718	0.0481906	0.374892	0.229855	2.24041	0.0250641	-/0	si	Bacteroides vulgatus	[Ruminococcus] torques group sp.
sASV1286	iASV90	0.710721	0.178445	-0.952222	0.0477775	-2.24024	0.0250753	0/-	si	Holdemania filiformis	UCG-002 sp.
sASV325	iASV27	-0.511697	0.378155	0.852064	0	2.23965	0.0251139	0/+	si	Erysipelatoclostridium ramosum	Subdoligranulum sp.
sASV156	iASV13	0.936125	0.0191922	-0.776436	0.223564	-2.23891	0.025162	+/0	si	Lactobacillus sp.	Agathobacter sp.
sASV78	iASV45	-0.916663	0.0285156	0.442792	0.379219	2.23846	0.0251911	-/0	si	Faecalibacterium sp.	Ruminococcus bromii
sASV66	iASV36	-0.580523	0.131345	0.599097	0.088227	2.23769	0.0252414	0/+	si	Anaerostipes hadrus	Coprococcus comes
sASV128	iASV71	-0.0347868	0.934827	-0.986215	0.0137853	-2.23689	0.0252934	0/-	si	Tyzzerella sp.	Bacteroides sp.
sASV55	iASV82	0.998979	0	0.145393	0.755774	-2.23627	0.0253343	+/0	si	Parabacteroides merdae	Holdemanella sp.
sASV181	iASV105	0.400633	0.285272	-0.885543	0	-2.23551	0.0253837	0/-	si	Intestinimonas sp.	[Eubacterium] eligens group sp.
sASV174	iASV2	0.373598	0.409079	-0.802674	0.0164779	-2.23411	0.0254761	0/-	si	Blautia sp.	Afipia sp.
sASV274	iASV12	0.932228	0.00673389	-0.14717	0.780839	-2.23318	0.0255368	+/0	si	Streptococcus sp.	Blautia massiliensis
sASV157	iASV33	0.634148	0.0267871	-0.216522	0.420556	-2.23308	0.0255437	+/0	si	Marvinbryantia sp.	Anaerostipes sp.
sASV94	iASV106	0.888183	0	0.204544	0.597562	-2.23268	0.0255703	+/0	si	Lachnospira pectinoschiza	Alistipes sp.
sASV50	iASV117	-0.460013	0.358653	0.912202	0.0308148	2.23231	0.0255944	0/+	si	Romboutsia sp.	Bifidobacterium bifidum
sASV52	iASV66	-0.742179	0.0220275	0.321548	0	2.23207	0.0256103	-/+	si	Lachnoclostridium sp.	Anaerostipes hadrus
sASV89	iASV49	0.255008	0.400441	-0.685285	0.02874	-2.23166	0.0256375	0/-	si	[Eubacterium] hallii group sp.	Blautia obeum
sASV460	iASV105	0.882323	0.00855541	-0.496926	0.394395	-2.23016	0.0257369	+/0	si	Slackia isoflavoniconvertens	[Eubacterium] eligens group sp.
sASV163	iASV132	-0.615296	0	0.695813	0.0373769	2.22956	0.0257766	-/+	si	Subdoligranulum sp.	Bacteroides thetaiotaomicron
sASV295	iASV106	-0.694042	0.0561768	0.765456	0.131453	2.22907	0.0258093	-/0	si	Lactococcus sp.	Alistipes sp.
sASV4	iASV115	-0.894534	0.0160982	0.130376	0.738134	2.2278	0.0258941	-/0	si	Faecalibacterium prausnitzii	[Ruminococcus] gnavus group sp.
sASV289	iASV27	-0.680677	0.0631511	0.440908	0.202152	2.22655	0.0259776	-/0	si	Bacteroides sp.	Subdoligranulum sp.
sASV408	iASV115	0.999881	0	-0.0780038	0	-2.2248	0.0260945	+/-	si	Alistipes finegoldii	[Ruminococcus] gnavus group sp.
sASV603	iASV36	0.815848	0.184152	-0.918639	0	-2.22455	0.0261113	0/-	si	bacterium from Family Lachnospiraceae	Coprococcus comes
sASV69	iASV26	-0.557673	0.0939295	0.586967	0.126094	2.2244	0.0261216	-/0	si	UCG-002 sp.	Faecalibacterium sp.
sASV577	iASV132	0.902023	0.0362689	-0.291104	0.414483	-2.22347	0.0261842	+/0	si	Family XIII AD3011 group sp.	Bacteroides thetaiotaomicron
sASV124	iASV68	0.809237	0.00823857	-0.300129	0.513119	-2.22228	0.0262645	+/0	si	Bacteroides sp.	Alistipes putredinis
sASV460	iASV81	0.791454	0.208546	1	0	2.22221	0.026269	0/+	si	Slackia isoflavoniconvertens	Coprococcus eutactus
sASV239	iASV50	0.617315	0.0765303	-0.554319	0.153933	-2.22161	0.0263099	+/0	si	Roseburia hominis	Romboutsia sp.
sASV236	iASV95	-0.296117	0.519043	-0.977099	0.00414579	-2.22147	0.0263189	0/-	si	bacterium from Family Ruminococcaceae	Roseburia sp.
sASV78	iASV94	-0.131664	0.699578	0.738369	0.00609979	2.22121	0.0263364	0/+	si	Faecalibacterium sp.	Lachnospira pectinoschiza
sASV179	iASV83	0.369698	0.54024	0.989215	0.00134229	2.22061	0.0263775	0/+	si	bacterium from Family Lachnospiraceae	Faecalibacterium prausnitzii
sASV279	iASV102	-0.878371	0.0499806	0.575978	0.231574	2.2183	0.0265347	-/0	si	UCG-005 sp.	[Ruminococcus] torques group sp.
sASV20	iASV120	-0.786877	0	0.168591	0.641511	2.21694	0.026627	-/0	si	Bifidobacterium longum	Roseburia intestinalis
sASV176	iASV115	-0.376273	0.532472	0.980832	0.0191676	2.21657	0.0266523	0/+	si	Blautia sp.	[Ruminococcus] gnavus group sp.
sASV1493	iASV18	0.989902	0.0100979	0.162637	0.727535	-2.21609	0.0266855	+/0	si	bacterium from Family Ruminococcaceae	Dorea longicatena
sASV419	iASV43	0.962305	0.0376952	-0.524102	0.285828	-2.21542	0.0267311	+/0	si	bacterium from Order Gastranaerophilales	Streptococcus sp.
sASV234	iASV110	0.932439	0.0021968	-0.236801	0	-2.21487	0.0267688	+/-	si	Lachnoclostridium sp.	Anaerostipes sp.
sASV362	iASV5	0.0945112	0.823844	-0.909109	0.0120164	-2.21439	0.0268023	0/-	si	[Eubacterium] siraeum group sp.	Anaerostipes hadrus
sASV306	iASV98	-0.617387	0.102921	0.811629	0	2.21423	0.0268132	0/+	si	Agathobacter sp.	Christensenellaceae R-7 group sp.
sASV14	iASV38	-0.421301	0.172574	0.532836	0.0744736	2.21332	0.0268754	0/+	si	Bifidobacterium sp.	[Eubacterium] hallii group sp.
sASV203	iASV86	-0.504815	0.495185	0.988392	0.0116078	2.21144	0.0270053	0/+	si	UCG-005 sp.	Dialister invisus
sASV204	iASV8	-0.907121	0	0.604165	0.280523	2.21071	0.027056	-/0	si	Bacteroides ovatus	Fusicatenibacter saccharivorans
sASV934	iASV50	-0.683397	0.203386	0.828093	0.0417878	2.21006	0.027101	0/+	si	bacterium from Family Ruminococcaceae	Romboutsia sp.
sASV408	iASV47	0.999627	0	0.222849	0.595786	-2.20915	0.0271643	+/0	si	Alistipes finegoldii	Agathobacter sp.
sASV195	iASV9	-0.550198	0.336619	0.919546	0.027061	2.20474	0.0274721	0/+	si	Erysipelotrichaceae UCG-003 sp.	Escherichia-Shigella sp.
sASV168	iASV115	0.679145	0.320855	-0.953735	0.0118626	-2.20379	0.0275392	0/-	si	UCG-005 sp.	[Ruminococcus] gnavus group sp.
sASV238	iASV18	0.232043	0.547986	-0.9159	0	-2.2037	0.0275454	0/-	si	Turicibacter sanguinis	Dorea longicatena
sASV175	iASV72	0.42618	0.399434	-0.872561	0	-2.20323	0.0275784	0/-	si	Odoribacter splanchnicus	Lachnoclostridium sp.
sASV11	iASV74	0.750119	0.0199115	-0.525567	0.284236	-2.20225	0.0276476	+/0	si	Blautia sp.	Phascolarctobacterium faecium
sASV171	iASV94	-0.511467	0.0513238	0.383757	0.218136	2.19788	0.027958	-/0	si	Lachnospiraceae FCS020 group sp.	Lachnospira pectinoschiza
sASV69	iASV126	-0.746934	0.0536996	0.903424	0.0965761	2.19718	0.0280076	-/+	si	UCG-002 sp.	Lachnospiraceae NK4A136 group sp.
sASV184	iASV10	0.110098	0.653651	-0.61036	0.0120377	-2.19618	0.0280787	0/-	si	bacterium from Family Lachnospiraceae	[Eubacterium] hallii group sp.
sASV878	iASV37	0.920975	0.00912066	-0.386674	0.520232	-2.1945	0.0281995	+/0	si	bacterium from Family Enterobacteriaceae	Terrisporobacter sp.
sASV791	iASV31	0.766187	0.0266139	-0.359656	0	-2.19386	0.0282456	+/-	si	Alistipes sp.	Clostridium sensu stricto 1 sp.
sASV292	iASV71	0.64694	0.0123962	-0.469757	0.287513	-2.19187	0.0283889	+/0	si	Lachnoclostridium sp.	Bacteroides sp.
sASV810	iASV49	0.724658	0.0177532	-0.160963	0.599353	-2.19105	0.0284483	+/0	si	Bacteroides sp.	Blautia obeum
sASV47	iASV76	0.993956	0.00604372	0.194588	0.675875	-2.19094	0.0284558	+/0	si	Agathobacter sp.	Coprococcus sp.
sASV39	iASV109	-0.703464	0	0.105208	0.732305	2.19073	0.0284715	-/0	si	Bacteroides uniformis	Roseburia inulinivorans
sASV42	iASV105	-0.599889	0.0876971	0.560274	0	2.19016	0.0285129	-/+	si	Bacteroides vulgatus	[Eubacterium] eligens group sp.
sASV175	iASV48	-0.456199	0.101092	0.383788	0.142236	2.18954	0.0285577	0/0	si	Odoribacter splanchnicus	Lachnospiraceae ND3007 group sp.
sASV170	iASV7	0.902871	0.0358038	-0.386786	0.391366	-2.1888	0.0286117	+/0	si	[Ruminococcus] torques group sp.	Intestinibacter bartlettii
sASV206	iASV9	-0.546932	0	0.784778	0.0644964	2.18875	0.0286154	-/+	si	NK4A214 group sp.	Escherichia-Shigella sp.
sASV8	iASV122	0.863983	0.000605037	0.174968	0.628762	-2.18735	0.0287171	+/0	si	Fusicatenibacter saccharivorans	Blautia sp.
sASV499	iASV55	0.51418	0.128397	-0.570188	0.108929	-2.18603	0.0288133	0/0	si	UCG-005 sp.	Parabacteroides merdae
sASV255	iASV30	0.608478	0.0469779	-0.400951	0.250841	-2.18585	0.0288269	+/0	si	Roseburia sp.	Faecalibacterium prausnitzii
sASV408	iASV22	0.919049	0.0095643	0.0394043	0.91983	-2.18276	0.0290532	+/0	si	Alistipes finegoldii	Bacteroides uniformis
sASV179	iASV124	0.901728	0.0140115	-0.183368	0.693912	-2.18243	0.0290781	+/0	si	bacterium from Family Lachnospiraceae	Bacteroides sp.
sASV294	iASV71	-0.558806	0.249039	0.817949	0.0466971	2.18211	0.0291016	0/+	si	Colidextribacter massiliensis	Bacteroides sp.
sASV11	iASV52	-0.26152	0.265378	0.466156	0	2.18178	0.0291256	0/+	si	Blautia sp.	Lachnoclostridium sp.
sASV37	iASV48	-0.460842	0.153706	0.490321	0.0889265	2.18168	0.0291331	0/+	si	Terrisporobacter sp.	Lachnospiraceae ND3007 group sp.
sASV83	iASV105	0.833484	0.0392828	-0.374456	0.360766	-2.18136	0.0291571	+/0	si	Faecalibacterium prausnitzii	[Eubacterium] eligens group sp.
sASV39	iASV88	0.40367	0.171354	-0.569442	0.0857478	-2.18082	0.0291964	0/-	si	Bacteroides uniformis	Butyricicoccus sp.
sASV110	iASV18	-0.741217	0.0222936	0.295922	0.439431	2.1793	0.0293095	-/0	si	Anaerostipes sp.	Dorea longicatena
sASV175	iASV107	-0.48614	0.15426	0.512837	0.0881985	2.17791	0.0294127	0/+	si	Odoribacter splanchnicus	CAG-56 sp.
sASV75	iASV7	-0.60234	0.00816107	0.189941	0.534247	2.17781	0.0294202	-/0	si	Blautia sp.	Intestinibacter bartlettii
sASV287	iASV122	0.955558	0	-0.278125	0.6505	-2.17777	0.0294229	+/0	si	Negativibacillus sp.	Blautia sp.
sASV873	iASV25	0.00481055	0.995189	-0.99574	0	-2.1776	0.0294359	0/-	si	bacterium from Family Lachnospiraceae	Bacteroides vulgatus
sASV7	iASV55	0.383753	0.104806	-0.372764	0.140589	-2.17531	0.0296068	0/0	si	Intestinibacter bartlettii	Parabacteroides merdae
sASV30	iASV101	-0.0919609	0.787995	0.734998	0.00420604	2.17508	0.0296238	0/+	si	Faecalibacterium prausnitzii	[Eubacterium] siraeum group sp.
sASV2	iASV31	0.652562	0.0295217	-0.375567	0.319222	-2.175	0.0296299	+/0	si	Afipia sp.	Clostridium sensu stricto 1 sp.
sASV25	iASV114	0.471879	0.10352	-0.477031	0.137902	-2.17484	0.0296419	0/0	si	Bacteroides vulgatus	Lachnoclostridium edouardi
sASV919	iASV5	-0.971127	0.0288728	0.379001	0.458719	2.17426	0.0296854	-/0	si	[Ruminococcus] torques group sp.	Anaerostipes hadrus
sASV2319	iASV49	-0.472871	0.236673	0.862559	0.0598889	2.17175	0.0298745	0/+	si	bacterium from Family Ruminococcaceae	Blautia obeum
sASV171	iASV12	0.380365	0	-0.410315	0.114434	-2.17174	0.0298755	+/0	si	Lachnospiraceae FCS020 group sp.	Blautia massiliensis
sASV94	iASV107	0.788592	0.00135805	0.0378453	0.912035	-2.17108	0.0299251	+/0	si	Lachnospira pectinoschiza	CAG-56 sp.
sASV1423	iASV58	-0.54149	0.34591	0.967533	0.0324669	2.17059	0.0299622	0/+	si	bacterium from Family UCG-010	Erysipelotrichaceae UCG-003 bacterium
sASV132	iASV117	-0.986611	0	-0.47698	0.338789	2.16987	0.0300169	-/0	si	Bacteroides thetaiotaomicron	Bifidobacterium bifidum
sASV561	iASV107	-0.226099	0.558569	0.971197	0.0288026	2.16923	0.030065	0/+	si	bacterium from Family Lachnospiraceae	CAG-56 sp.
sASV22	iASV127	-0.0191646	0.964075	0.848542	0.00190961	2.16909	0.0300757	0/+	si	Bacteroides uniformis	Lachnoclostridium sp.
sASV8	iASV116	0.0733593	0.830272	-0.849546	0.0155249	-2.16863	0.0301106	0/-	si	Fusicatenibacter saccharivorans	bacterium from Family [Eubacterium] coprostanoligenes group
sASV25	iASV129	-0.134252	0.730579	0.852326	0.0148409	2.16835	0.030132	0/+	si	Bacteroides vulgatus	NK4A214 group sp.
sASV140	iASV121	0.43697	0.155491	-0.553495	0.0969487	-2.16664	0.030262	0/-	si	Christensenellaceae R-7 group sp.	Coprococcus catus
sASV36	iASV55	0.802263	0	0.249739	0.350912	-2.16656	0.0302681	+/0	si	Coprococcus comes	Parabacteroides merdae
sASV60	iASV49	-0.72584	0.0174777	0.334618	0.417851	2.16535	0.0303608	-/0	si	Ruminococcus bicirculans	Blautia obeum
sASV71	iASV87	0.921705	0.0259875	-0.51082	0.379115	-2.16408	0.030458	+/0	si	Bacteroides sp.	Anaerostipes hadrus
sASV200	iASV96	-0.479361	0.276393	0.811124	0.0501423	2.16358	0.0304968	0/+	si	Streptococcus sp.	Streptococcus sp.
sASV69	iASV132	0.288789	0.487873	0.941212	0.00155908	2.16349	0.0305032	0/+	si	UCG-002 sp.	Bacteroides thetaiotaomicron
sASV37	iASV115	-0.775459	0.224541	0.881997	0.00861313	2.16323	0.0305232	0/+	si	Terrisporobacter sp.	[Ruminococcus] gnavus group sp.
sASV2	iASV121	-0.403616	0.152391	0.54968	0.0997597	2.16318	0.0305274	0/+	si	Afipia sp.	Coprococcus catus
sASV785	iASV114	-0.0527542	0.857853	-0.800016	0.00545435	-2.16312	0.0305321	0/-	si	bacterium from Family Lachnospiraceae	Lachnoclostridium edouardi
sASV364	iASV38	-0.838366	0.0760872	0.892142	0	2.16206	0.0306135	-/+	si	bacterium from Order Clostridia UCG-014	[Eubacterium] hallii group sp.
sASV738	iASV115	0.667371	0.218434	-0.823463	0.043997	-2.16183	0.0306315	0/-	si	Family XIII UCG-001 sp.	[Ruminococcus] gnavus group sp.
sASV120	iASV68	0.675974	0.015814	-0.307111	0.421469	-2.16113	0.0306853	+/0	si	Roseburia intestinalis	Alistipes putredinis
sASV652	iASV4	0.913817	0	-0.699227	0.0803957	-2.16091	0.0307021	+/-	si	Family XIII UCG-001 sp.	Faecalibacterium prausnitzii
sASV101	iASV32	0.605432	0.202812	-0.738956	0.0577613	-2.16017	0.0307598	0/-	si	[Eubacterium] siraeum group sp.	CAG-352 sp.
sASV657	iASV8	-0.327771	0.325115	0.711787	0.0476603	2.15954	0.0308084	0/+	si	Alistipes indistinctus	Fusicatenibacter saccharivorans
sASV39	iASV11	-0.0969806	0.730973	0.666086	0.0093011	2.15838	0.030898	0/+	si	Bacteroides uniformis	Blautia sp.
sASV114	iASV63	-0.39777	0.142021	0.429883	0	2.15739	0.0309755	0/+	si	Lachnoclostridium edouardi	[Ruminococcus] gauvreauii group sp.
sASV2085	iASV78	-0.997258	0.00274153	-0.241834	0.758166	2.15582	0.031098	-/0	si	Defluviitaleaceae UCG-011 sp.	Faecalibacterium sp.
sASV95	iASV87	0.836446	0.0379371	-0.63986	0	-2.15492	0.0311683	+/-	si	Roseburia sp.	Anaerostipes hadrus
sASV25	iASV98	0.579739	0.172488	-0.754696	0.0828808	-2.15492	0.0311684	0/-	si	Bacteroides vulgatus	Christensenellaceae R-7 group sp.
sASV52	iASV98	0.226787	0.502474	-0.899918	0.0374316	-2.15362	0.0312698	0/-	si	Lachnoclostridium sp.	Christensenellaceae R-7 group sp.
sASV186	iASV128	-0.990585	0.00109517	-0.480519	0.41262	2.15326	0.0312985	-/0	si	Incertae Sedis sp.	Tyzzerella sp.
sASV60	iASV8	-0.491043	0.149528	0.618662	0.102008	2.15232	0.0313723	0/0	si	Ruminococcus bicirculans	Fusicatenibacter saccharivorans
sASV424	iASV26	-0.967116	0.0328838	0.300758	0.469162	2.15075	0.0314962	-/0	si	Senegalimassilia sp.	Faecalibacterium sp.
sASV22	iASV16	0.0463069	0	0.75249	0	2.15007	0.0315499	+/+	si	Bacteroides uniformis	Bacteroides sp.
sASV224	iASV39	-0.208875	0.537651	0.715973	0.0198697	2.14729	0.0317704	0/+	si	Lachnospiraceae UCG-004 sp.	Bacteroides uniformis
sASV49	iASV116	-0.40568	0	0.770941	0.0726931	2.14633	0.0318466	-/+	si	Blautia obeum	bacterium from Family [Eubacterium] coprostanoligenes group
sASV29	iASV124	-0.410967	0.491867	0.875771	0.00435757	2.14436	0.0320043	0/+	si	Akkermansia muciniphila	Bacteroides sp.
sASV191	iASV9	0.735158	0.037705	-0.213366	0	-2.14431	0.0320081	+/-	si	Lachnospiraceae NK4A136 group bacterium	Escherichia-Shigella sp.
sASV1530	iASV9	-0.488161	0.266378	0.753462	0.0504959	2.14191	0.0322008	0/+	si	Christensenellaceae R-7 group sp.	Escherichia-Shigella sp.
sASV17	iASV91	-0.356636	0.346133	0.697992	0	2.14151	0.0322331	0/+	si	Faecalibacterium prausnitzii	Bacteroides sp.
sASV532	iASV13	0.543807	0.104186	-0.489033	0	-2.14085	0.0322859	0/-	si	Bifidobacterium sp.	Agathobacter sp.
sASV750	iASV30	-0.735177	0.0959108	0.60079	0.153692	2.13978	0.0323727	-/0	si	Incertae Sedis sp.	Faecalibacterium prausnitzii
sASV124	iASV71	0.626755	0.052478	-0.47524	0.234002	-2.13968	0.0323803	+/0	si	Bacteroides sp.	Bacteroides sp.
sASV944	iASV52	0.836257	0.0190399	-0.131513	0.717239	-2.13929	0.0324122	+/0	si	Oscillibacter sp.	Lachnoclostridium sp.
sASV83	iASV136	0.734861	0.0961285	-0.553095	0.155036	-2.13892	0.0324425	+/0	si	Faecalibacterium prausnitzii	Monoglobus sp.
sASV200	iASV126	-0.42024	0.299904	0.755737	0.0494047	2.13795	0.0325206	0/+	si	Streptococcus sp.	Lachnospiraceae NK4A136 group sp.
sASV146	iASV80	0.995706	0.00429432	-0.355734	0.644266	-2.1345	0.0328015	+/0	si	Lachnospira pectinoschiza	Bacteroides vulgatus
sASV657	iASV126	-0.044327	0.924822	0.981687	0.0183127	2.13447	0.0328042	0/+	si	Alistipes indistinctus	Lachnospiraceae NK4A136 group sp.
sASV19	iASV59	-0.274881	0.269622	0.44139	0.051385	2.13437	0.0328124	0/+	si	Blautia faecis	Clostridium sensu stricto 1 sp.
sASV442	iASV33	-0.571435	0.138954	0.513223	0.106404	2.13432	0.032817	0/0	si	Flavonifractor plautii	Anaerostipes sp.
sASV717	iASV50	0.42571	0.253279	-0.858465	0.0625441	-2.13366	0.0328706	0/-	si	Butyricimonas virosa	Romboutsia sp.
sASV18	iASV57	0.877352	0.122648	-0.750037	0	-2.13355	0.0328795	0/-	si	Dorea longicatena	Ruminococcus bromii
sASV298	iASV63	0.521185	0	-0.518482	0.152694	-2.13351	0.032883	+/0	si	Marvinbryantia sp.	[Ruminococcus] gauvreauii group sp.
sASV106	iASV13	-0.114148	0.697604	0.704698	0.015458	2.13321	0.0329071	0/+	si	Alistipes sp.	Agathobacter sp.
sASV295	iASV127	0.38739	0.61261	-0.989194	0.0108055	-2.13295	0.0329292	0/-	si	Lactococcus sp.	Lachnoclostridium sp.
sASV140	iASV31	0.312641	0.412716	-0.719733	0.0287991	-2.13139	0.0330568	0/-	si	Christensenellaceae R-7 group sp.	Clostridium sensu stricto 1 sp.
sASV22	iASV20	0.612084	0.0453341	-0.254365	0.360264	-2.13025	0.033151	+/0	si	Bacteroides uniformis	Bifidobacterium longum
sASV269	iASV76	-0.675038	0.141242	0.927439	0	2.13017	0.0331579	0/+	si	Lachnospiraceae NK4A136 group sp.	Coprococcus sp.
sASV191	iASV25	0.83615	0.0380708	-0.208195	0	-2.12928	0.0332309	+/-	si	Lachnospiraceae NK4A136 group bacterium	Bacteroides vulgatus
sASV646	iASV8	0.969056	0.00650388	0.228871	0.621552	-2.12877	0.0332734	+/0	si	bacterium from Family Coriobacteriales Incertae Sedis	Fusicatenibacter saccharivorans
sASV306	iASV75	-0.161694	0.634802	0.716714	0.0130717	2.12796	0.0333404	0/+	si	Agathobacter sp.	Blautia sp.
sASV2	iASV37	0.829902	0.0107876	-0.156644	0.711061	-2.12784	0.0333503	+/0	si	Afipia sp.	Terrisporobacter sp.
sASV181	iASV132	0.383981	0.273315	-0.861794	0.060382	-2.12651	0.0334611	0/-	si	Intestinimonas sp.	Bacteroides thetaiotaomicron
sASV262	iASV134	0.729909	0.0995722	-0.766591	0.130523	-2.12576	0.0335236	+/0	si	UCG-005 sp.	Bacteroides massiliensis
sASV867	iASV24	0.0372842	0.952539	-0.98826	0.0117402	-2.12559	0.0335378	0/-	si	Adlercreutzia equolifaciens	Collinsella aerofaciens
sASV7	iASV32	0.780234	0	-0.427112	0.339197	-2.12461	0.0336189	+/0	si	Intestinibacter bartlettii	CAG-352 sp.
sASV98	iASV7	0.301129	0.368195	-0.8101	0.0506687	-2.12419	0.0336544	0/-	si	Christensenellaceae R-7 group sp.	Intestinibacter bartlettii
sASV195	iASV5	-0.762834	0.0777015	0.498512	0.208603	2.12281	0.0337695	-/0	si	Erysipelotrichaceae UCG-003 sp.	Anaerostipes hadrus
sASV210	iASV122	0.481066	0	0.992225	0.000822019	2.12228	0.0338141	+/+	si	Sutterella sp.	Blautia sp.
sASV43	iASV78	-0.662277	0.0264013	0.292583	0.412006	2.12202	0.0338363	-/0	si	Streptococcus sp.	Faecalibacterium sp.
sASV127	iASV66	-0.966192	0.0338075	0.328275	0.47224	2.12201	0.0338369	-/0	si	Lachnoclostridium sp.	Anaerostipes hadrus
sASV541	iASV19	0.688345	0	-0.129431	0.688486	-2.12194	0.0338427	+/0	si	Colidextribacter sp.	Blautia faecis
sASV11	iASV32	-0.690252	0.0860651	0.51882	0.187682	2.12152	0.033878	-/0	si	Blautia sp.	CAG-352 sp.
sASV238	iASV30	-0.856537	0.00661028	0.779346	0.220654	2.12142	0.0338866	-/0	si	Turicibacter sanguinis	Faecalibacterium prausnitzii
sASV309	iASV48	0.486329	0.154076	-0.457495	0.100004	-2.12077	0.0339413	0/0	si	[Eubacterium] xylanophilum group sp.	Lachnospiraceae ND3007 group sp.
sASV1423	iASV63	0.719118	0.107262	-0.912628	0.0873723	-2.12076	0.0339419	0/-	si	bacterium from Family UCG-010	[Ruminococcus] gauvreauii group sp.
sASV13	iASV50	-0.347074	0.14543	0.404925	0	2.12012	0.033996	0/+	si	Agathobacter sp.	Romboutsia sp.
sASV138	iASV75	0.802088	0.00524582	0.00749311	0	-2.1195	0.034048	+/+	si	[Eubacterium] eligens group sp.	Blautia sp.
sASV243	iASV31	-0.608912	0.275718	0.841871	0	2.11941	0.0340554	0/+	si	Subdoligranulum sp.	Clostridium sensu stricto 1 sp.
sASV7	iASV91	-0.435091	0.208869	0.649735	0.081186	2.11941	0.0340558	0/+	si	Intestinibacter bartlettii	Bacteroides sp.
sASV410	iASV39	0.511387	0.061614	-0.369562	0.237078	-2.11923	0.0340712	+/0	si	Intestinimonas sp.	Bacteroides uniformis
sASV532	iASV18	-0.418909	0.175281	0.524897	0.0973449	2.11858	0.0341263	0/+	si	Bifidobacterium sp.	Dorea longicatena
sASV195	iASV52	0.402232	0.42919	0.966973	0.000374015	2.11736	0.0342295	0/+	si	Erysipelotrichaceae UCG-003 sp.	Lachnoclostridium sp.
sASV711	iASV48	0.806252	0.0526709	-0.40516	0.319367	-2.11699	0.0342605	+/0	si	Howardella sp.	Lachnospiraceae ND3007 group sp.
sASV132	iASV14	-0.620993	0.0414441	0.270535	0.371332	2.11675	0.0342815	-/0	si	Bacteroides thetaiotaomicron	Bifidobacterium sp.
sASV646	iASV59	0.921501	0.0784988	-0.645373	0.117481	-2.11641	0.03431	+/0	si	bacterium from Family Coriobacteriales Incertae Sedis	Clostridium sensu stricto 1 sp.
sASV944	iASV132	0.77907	0.038963	-0.224608	0.482787	-2.11591	0.0343524	+/0	si	Oscillibacter sp.	Bacteroides thetaiotaomicron
sASV106	iASV69	0.549578	0.20127	-0.760534	0.0791498	-2.11487	0.0344411	0/-	si	Alistipes sp.	UCG-002 sp.
sASV7	iASV62	-0.74608	0.0209703	0.148279	0.645582	2.11259	0.0346356	-/0	si	Intestinibacter bartlettii	bacterium from Family [Eubacterium] coprostanoligenes group
sASV296	iASV33	-0.623125	0.0542754	0.532702	0	2.11239	0.0346534	-/+	si	Blautia sp.	Anaerostipes sp.
sASV266	iASV106	0.778533	0.0134496	-0.423398	0.402854	-2.11207	0.0346803	+/0	si	Bacteroides fragilis	Alistipes sp.
sASV9	iASV63	0.347814	0.203966	-0.476587	0.0848987	-2.1118	0.0347037	0/-	si	Escherichia-Shigella sp.	[Ruminococcus] gauvreauii group sp.
sASV102	iASV11	0.518921	0.0692005	-0.402634	0.219552	-2.11166	0.0347154	+/0	si	[Ruminococcus] torques group sp.	Blautia sp.
sASV116	iASV28	-0.842173	0	0.198336	0.706397	2.11166	0.0347155	-/0	si	bacterium from Family [Eubacterium] coprostanoligenes group	Subdoligranulum sp.
sASV430	iASV103	-0.684546	0.20232	0.854864	0.0649094	2.11157	0.0347236	0/+	si	Butyricicoccus sp.	Dorea formicigenerans
sASV412	iASV19	0.706788	0.0069088	-0.0229065	0.935418	-2.11047	0.0348183	+/0	si	bacterium from Family Lachnospiraceae	Blautia faecis
sASV94	iASV116	0.860452	0.00290826	-0.194322	0.712185	-2.10987	0.0348691	+/0	si	Lachnospira pectinoschiza	bacterium from Family [Eubacterium] coprostanoligenes group
sASV674	iASV95	0.655525	0.0552645	-0.520361	0.23118	-2.10963	0.0348901	+/0	si	UCG-003 sp.	Roseburia sp.
sASV234	iASV16	-0.226051	0.530016	0.682129	0.0145364	2.10954	0.0348977	0/+	si	Lachnoclostridium sp.	Bacteroides sp.
sASV294	iASV129	-0.97232	0.00550511	-0.0240225	0.969417	2.10911	0.0349355	-/0	si	Colidextribacter massiliensis	NK4A214 group sp.
sASV89	iASV94	-0.372745	0.258902	0.669703	0.0692436	2.10812	0.035021	0/+	si	[Eubacterium] hallii group sp.	Lachnospira pectinoschiza
sASV1032	iASV12	-0.332705	0.465917	0.852139	0.031178	2.10769	0.0350574	0/+	si	Paludicola sp.	Blautia massiliensis
sASV1482	iASV50	0.231514	0.658933	-0.97563	0.0243701	-2.10741	0.0350818	0/-	si	Merdibacter sp.	Romboutsia sp.
sASV22	iASV103	-0.262317	0	0.436477	0	2.10658	0.0351541	-/+	si	Bacteroides uniformis	Dorea formicigenerans
sASV109	iASV1	0.0263055	0.942496	0.833109	0.00528927	2.10642	0.0351679	0/+	si	Roseburia inulinivorans	Sphingomonas sp.
sASV71	iASV75	0.732907	0.00437242	-0.0639795	0.851752	-2.10617	0.0351892	+/0	si	Bacteroides sp.	Blautia sp.
sASV4	iASV87	-0.126173	0.765924	0.926661	0	2.10489	0.0353013	0/+	si	Faecalibacterium prausnitzii	Anaerostipes hadrus
sASV455	iASV96	0.0697472	0.911267	0.990051	0.00994917	2.10394	0.0353835	0/+	si	Lacticaseibacillus sp.	Streptococcus sp.
sASV262	iASV68	-0.120398	0.70936	0.970241	0.0297588	2.10359	0.0354143	0/+	si	UCG-005 sp.	Alistipes putredinis
sASV181	iASV59	0.721969	0.0431494	-0.690108	0.197175	-2.10349	0.0354228	+/0	si	Intestinimonas sp.	Clostridium sensu stricto 1 sp.
sASV484	iASV16	0.392069	0.384358	0.956375	0.000745703	2.10345	0.035426	0/+	si	Coprobacter sp.	Bacteroides sp.
sASV114	iASV107	0.453214	0.103631	-0.453046	0.161703	-2.10318	0.0354501	0/0	si	Lachnoclostridium edouardi	CAG-56 sp.
sASV279	iASV98	-0.0906152	0.864449	-0.964761	0.00789892	-2.10283	0.0354803	0/-	si	UCG-005 sp.	Christensenellaceae R-7 group sp.
sASV1206	iASV78	-0.568625	0.141355	0.644023	0.118504	2.10266	0.0354955	0/0	si	Lachnospiraceae FCS020 group sp.	Faecalibacterium sp.
sASV8	iASV64	0.965235	0.00774036	-0.50631	0	-2.10259	0.0355014	+/-	si	Fusicatenibacter saccharivorans	Ruminococcus sp.
sASV408	iASV42	-0.653727	0.159097	0.813596	0.0938608	2.10255	0.0355052	0/+	si	Alistipes finegoldii	Bacteroides vulgatus
sASV20	iASV4	-0.39429	0.259536	0.514441	0.0414683	2.1024	0.0355182	0/+	si	Bifidobacterium longum	Faecalibacterium prausnitzii
sASV225	iASV50	0.331785	0.422049	-0.960952	0.0390484	-2.10236	0.0355214	0/-	si	Parabacteroides distasonis	Romboutsia sp.
sASV263	iASV132	0.486309	0	-0.7422	0.0911246	-2.10233	0.0355241	+/-	si	Turicibacter sanguinis	Bacteroides thetaiotaomicron
sASV532	iASV14	0.758653	0.0177922	-0.114429	0.723255	-2.10222	0.0355341	+/0	si	Bifidobacterium sp.	Bifidobacterium sp.
sASV27	iASV32	-0.660503	0.153323	0.629727	0.0942787	2.10143	0.0356031	0/+	si	Subdoligranulum sp.	CAG-352 sp.
sASV288	iASV17	0.106093	0.706682	-0.692292	0.0182349	-2.10071	0.0356666	0/-	si	Odoribacter splanchnicus	Faecalibacterium prausnitzii
sASV175	iASV8	-0.326648	0.200661	0.387954	0.0822496	2.10036	0.0356969	0/+	si	Odoribacter splanchnicus	Fusicatenibacter saccharivorans
sASV230	iASV27	-0.417999	0.302759	0.636379	0.0352811	2.10026	0.0357064	0/+	si	Lachnospiraceae UCG-010 sp.	Subdoligranulum sp.
sASV203	iASV88	-0.472885	0	0.390316	0.209702	2.09986	0.035741	-/0	si	UCG-005 sp.	Butyricicoccus sp.
sASV1553	iASV22	0.898469	0	0.055813	0.895568	-2.09944	0.0357778	+/0	si	bacterium from Family Desulfovibrionaceae	Bacteroides uniformis
sASV60	iASV63	-0.165659	0.670145	0.913144	0.0303244	2.09839	0.0358709	0/+	si	Ruminococcus bicirculans	[Ruminococcus] gauvreauii group sp.
sASV314	iASV30	0.37806	0.459927	0.980582	0.00323864	2.09743	0.0359553	0/+	si	Streptococcus sp.	Faecalibacterium prausnitzii
sASV55	iASV117	-0.466766	0.428042	0.887182	0.0183739	2.09719	0.0359771	0/+	si	Parabacteroides merdae	Bifidobacterium bifidum
sASV181	iASV29	-0.426568	0.398958	0.897333	0.0388753	2.09674	0.0360167	0/+	si	Intestinimonas sp.	Akkermansia muciniphila
sASV42	iASV128	0.255358	0.625289	-0.973717	0.0262826	-2.09623	0.0360616	0/-	si	Bacteroides vulgatus	Tyzzerella sp.
sASV52	iASV11	-0.174896	0.460811	0.512305	0.0297276	2.09618	0.0360661	0/+	si	Lachnoclostridium sp.	Blautia sp.
sASV188	iASV93	-0.737021	0.155344	0.74853	0.0869045	2.09617	0.0360674	0/+	si	UCG-002 sp.	[Eubacterium] ruminantium group sp.
sASV1628	iASV4	-0.0261182	0.960832	0.933485	0.00648928	2.09547	0.0361288	0/+	si	Candidatus Soleaferrea sp.	Faecalibacterium prausnitzii
sASV74	iASV78	0.90561	0.0343144	-0.531471	0.356675	-2.09475	0.0361929	+/0	si	Phascolarctobacterium faecium	Faecalibacterium sp.
sASV410	iASV60	-0.290118	0.448876	0.887801	0.0443478	2.09449	0.0362167	0/+	si	Intestinimonas sp.	Ruminococcus bicirculans
sASV50	iASV33	-0.491267	0.0326766	0.199544	0	2.093	0.0363494	-/+	si	Romboutsia sp.	Anaerostipes sp.
sASV484	iASV55	0.808175	0.00839087	-0.22503	0.627576	-2.09248	0.0363953	+/0	si	Coprobacter sp.	Parabacteroides merdae
sASV114	iASV11	0.00517874	0.982712	0.650284	0.00638488	2.09156	0.0364776	0/+	si	Lachnoclostridium edouardi	Blautia sp.
sASV191	iASV115	0.927229	0.00775068	0.110877	0.793803	-2.09083	0.0365432	+/0	si	Lachnospiraceae NK4A136 group bacterium	[Ruminococcus] gnavus group sp.
sASV91	iASV18	-0.68503	0.0288234	0.271788	0.447469	2.09032	0.0365889	-/0	si	Bacteroides sp.	Dorea longicatena
sASV72	iASV17	-0.567463	0.240171	0.852153	0.0667082	2.08982	0.0366339	0/+	si	Lachnoclostridium sp.	Faecalibacterium prausnitzii
sASV27	iASV8	-0.193138	0.414588	0.463732	0.0297176	2.08972	0.0366433	0/+	si	Subdoligranulum sp.	Fusicatenibacter saccharivorans
sASV102	iASV89	-0.435946	0.240799	0.765624	0.0759611	2.08862	0.0367416	0/+	si	[Ruminococcus] torques group sp.	[Eubacterium] hallii group sp.
sASV90	iASV16	-0.285523	0.423894	0.676218	0.0318044	2.08747	0.0368459	0/+	si	UCG-002 sp.	Bacteroides sp.
sASV699	iASV13	-0.797457	0.106036	0.759652	0.136233	2.08698	0.0368899	0/0	si	bacterium from Family Lachnospiraceae	Agathobacter sp.
sASV508	iASV101	-0.636683	0	0.81858	0.0901936	2.0869	0.036897	-/+	si	Victivallis sp.	[Eubacterium] siraeum group sp.
sASV268	iASV18	-0.190948	0.681714	0.972657	0.0273427	2.0864	0.0369426	0/+	si	Alistipes shahii	Dorea longicatena
sASV63	iASV124	0.61835	0.138841	-0.589724	0.123884	-2.08636	0.0369461	0/0	si	[Ruminococcus] gauvreauii group sp.	Bacteroides sp.
sASV1423	iASV30	0.0932431	0.881451	1	0	2.08463	0.0371031	0/+	si	bacterium from Family UCG-010	Faecalibacterium prausnitzii
sASV17	iASV132	0.47379	0	-0.253926	0.32538	-2.0843	0.0371325	+/0	si	Faecalibacterium prausnitzii	Bacteroides thetaiotaomicron
sASV333	iASV78	-0.756109	0.139176	0.723592	0.104043	2.08377	0.0371811	0/0	si	Marvinbryantia sp.	Faecalibacterium sp.
sASV532	iASV49	-0.497253	0.10001	0.435491	0.180636	2.0833	0.0372236	0/0	si	Bifidobacterium sp.	Blautia obeum
sASV25	iASV29	-0.512565	0.298484	0.741878	0.0351012	2.0825	0.0372966	0/+	si	Bacteroides vulgatus	Akkermansia muciniphila
sASV508	iASV5	0.543641	0.104313	-0.60158	0.153007	-2.08195	0.0373473	0/0	si	Victivallis sp.	Anaerostipes hadrus
sASV181	iASV75	0.154029	0.65114	-0.903418	0	-2.08176	0.0373648	0/-	si	Intestinimonas sp.	Blautia sp.
sASV66	iASV50	0.651801	0	-0.290263	0.386562	-2.0815	0.0373884	+/0	si	Anaerostipes hadrus	Romboutsia sp.
sASV29	iASV126	-0.861263	0.00600065	0.0177701	0.966688	2.08076	0.0374561	-/0	si	Akkermansia muciniphila	Lachnospiraceae NK4A136 group sp.
sASV26	iASV24	0.317621	0.21412	-0.453644	0.0894285	-2.08003	0.0375232	0/-	si	Faecalibacterium sp.	Collinsella aerofaciens
sASV177	iASV75	0.334599	0.287751	0.962133	0.00879502	2.07981	0.0375432	0/+	si	bacterium from Order Rhodospirillales	Blautia sp.
sASV169	iASV48	-0.225305	0.627144	0.970221	0.0297793	2.0798	0.0375443	0/+	si	Bacteroides massiliensis	Lachnospiraceae ND3007 group sp.
sASV508	iASV60	-0.89843	0.10157	0.900788	0.0992124	2.07918	0.0376012	0/+	si	Victivallis sp.	Ruminococcus bicirculans
sASV292	iASV120	0.463615	0	-0.621887	0.135942	-2.07905	0.0376128	+/0	si	Lachnoclostridium sp.	Roseburia intestinalis
sASV719	iASV109	-0.0232361	0.949198	-0.8972	0.0153085	-2.0787	0.0376453	0/-	si	Christensenellaceae R-7 group sp.	Roseburia inulinivorans
sASV33	iASV119	-0.870345	0.0549399	0.43461	0.329844	2.07854	0.03766	-/0	si	Anaerostipes sp.	Parabacteroides distasonis
sASV24	iASV55	0.265055	0.321142	-0.495688	0	-2.07813	0.0376971	0/-	si	Collinsella aerofaciens	Parabacteroides merdae
sASV1970	iASV58	0.349576	0.564145	-0.974776	0.0252237	-2.07813	0.0376978	0/-	si	bacterium from Family Ruminococcaceae	Erysipelotrichaceae UCG-003 bacterium
sASV80	iASV88	0.401129	0.37246	-0.779585	0.0387482	-2.07791	0.0377176	0/-	si	Bacteroides vulgatus	Butyricicoccus sp.
sASV33	iASV9	0.260155	0.282079	-0.469157	0.0667591	-2.07626	0.0378699	0/-	si	Anaerostipes sp.	Escherichia-Shigella sp.
sASV7	iASV75	-0.446945	0.062949	0.351148	0.239415	2.07626	0.0378701	-/0	si	Intestinibacter bartlettii	Blautia sp.
sASV352	iASV33	-0.477943	0.337674	0.82584	0.0428561	2.07622	0.0378736	0/+	si	Parabacteroides distasonis	Anaerostipes sp.
sASV1196	iASV132	0.845752	0.00814619	0.0577463	0.866076	-2.07552	0.0379382	+/0	si	bacterium from Family Oscillospiraceae	Bacteroides thetaiotaomicron
sASV307	iASV126	-0.746573	0.0208389	0.357753	0.430767	2.07511	0.0379766	-/0	si	Christensenellaceae R-7 group sp.	Lachnospiraceae NK4A136 group sp.
sASV80	iASV120	-0.888207	0.0441098	0.579493	0.305843	2.07507	0.0379804	-/0	si	Bacteroides vulgatus	Roseburia intestinalis
sASV255	iASV126	0.579692	0	-0.56375	0.187477	-2.07458	0.0380255	+/0	si	Roseburia sp.	Lachnospiraceae NK4A136 group sp.
sASV674	iASV120	0.641765	0	-0.424451	0.294574	-2.07377	0.0381004	+/0	si	UCG-003 sp.	Roseburia intestinalis
sASV168	iASV59	-0.706178	0.0334812	0.210034	0.512339	2.0733	0.0381443	-/0	si	UCG-005 sp.	Clostridium sensu stricto 1 sp.
sASV225	iASV22	0.076863	0.869898	0.983503	0.0164968	2.07303	0.0381699	0/+	si	Parabacteroides distasonis	Bacteroides uniformis
sASV106	iASV75	-0.242688	0.424343	0.71026	0.0483601	2.07283	0.0381877	0/+	si	Alistipes sp.	Blautia sp.
sASV597	iASV27	-0.999354	0.000646301	-0.796388	0.203612	2.07173	0.0382902	-/0	si	Bacteroides sp.	Subdoligranulum sp.
sASV255	iASV29	-0.483352	0.331435	0.733944	0.0243738	2.07122	0.0383384	0/+	si	Roseburia sp.	Akkermansia muciniphila
sASV294	iASV121	-0.123589	0.717328	0.759216	0	2.07122	0.0383385	0/+	si	Colidextribacter massiliensis	Coprococcus catus
sASV8	iASV90	0.417231	0.121789	-0.437321	0.15512	-2.07105	0.0383538	0/0	si	Fusicatenibacter saccharivorans	UCG-002 sp.
sASV7	iASV31	-0.0633913	0.802673	0.617704	0.0107786	2.07098	0.0383609	0/+	si	Intestinibacter bartlettii	Clostridium sensu stricto 1 sp.
sASV48	iASV80	0.97982	0.0201802	0.0247568	0.9536	-2.07064	0.0383929	+/0	si	Lachnospiraceae ND3007 group sp.	Bacteroides vulgatus
sASV81	iASV20	-0.454852	0.545148	0.984842	0.0151582	2.07053	0.0384024	0/+	si	Coprococcus eutactus	Bifidobacterium longum
sASV55	iASV87	0.847938	0.0159285	-0.496095	0.395313	-2.07024	0.0384295	+/0	si	Parabacteroides merdae	Anaerostipes hadrus
sASV907	iASV8	-0.640805	0.0868894	0.45731	0.215845	2.06999	0.0384529	-/0	si	[Eubacterium] brachy group sp.	Fusicatenibacter saccharivorans
sASV93	iASV102	0.999664	0.000336477	0.111635	0.858157	-2.06945	0.0385038	+/0	si	[Eubacterium] ruminantium group sp.	[Ruminococcus] torques group sp.
sASV49	iASV60	0.638991	0.0467111	-0.426166	0.292416	-2.06932	0.0385162	+/0	si	Blautia obeum	Ruminococcus bicirculans
sASV96	iASV12	-0.562578	0.0904611	0.437692	0	2.06908	0.0385386	-/+	si	Streptococcus sp.	Blautia massiliensis
sASV1602	iASV8	-0.417759	0.483997	0.969784	0.0302158	2.0687	0.0385741	0/+	si	Family XIII AD3011 group sp.	Fusicatenibacter saccharivorans
sASV33	iASV13	-0.445254	0.0640729	0.269455	0.27957	2.06777	0.0386621	-/0	si	Anaerostipes sp.	Agathobacter sp.
sASV162	iASV122	0.391459	0.385165	-0.880294	0.0488148	-2.0676	0.0386777	0/-	si	Butyricicoccus sp.	Blautia sp.
sASV184	iASV12	-0.344929	0.125691	0.373648	0.153982	2.06698	0.0387356	0/0	si	bacterium from Family Lachnospiraceae	Blautia massiliensis
sASV24	iASV88	0.538641	0.0468887	-0.377472	0.282215	-2.06693	0.0387409	+/0	si	Collinsella aerofaciens	Butyricicoccus sp.
sASV1016	iASV41	0.826947	0.173053	-0.8746	0	-2.06633	0.0387976	0/-	si	Mogibacterium sp.	[Ruminococcus] torques group sp.
sASV298	iASV122	-0.724461	0.103423	0.578876	0.17328	2.06575	0.0388522	0/0	si	Marvinbryantia sp.	Blautia sp.
sASV729	iASV116	0.293889	0.479865	0.96608	0.00746085	2.06426	0.038993	0/+	si	Agathobacter sp.	bacterium from Family [Eubacterium] coprostanoligenes group
sASV1032	iASV47	0.135208	0.828374	-0.98326	0.0167399	-2.06034	0.039366	0/-	si	Paludicola sp.	Agathobacter sp.
sASV121	iASV43	0.412424	0.0999426	-0.355719	0.193178	-2.06027	0.039373	+/0	si	Coprococcus catus	Streptococcus sp.
sASV132	iASV32	0.746466	0.088271	-0.492514	0.215005	-2.05985	0.0394133	+/0	si	Bacteroides thetaiotaomicron	CAG-352 sp.
sASV80	iASV36	0.678322	0.208119	-0.843347	0.0726545	-2.05865	0.0395275	0/-	si	Bacteroides vulgatus	Coprococcus comes
sASV13	iASV68	-0.389307	0.188564	0.51175	0.107585	2.05776	0.0396133	0/0	si	Agathobacter sp.	Alistipes putredinis
sASV66	iASV45	-0.92944	0.0705602	0.849894	0.150106	2.0577	0.0396186	-/0	si	Anaerostipes hadrus	Ruminococcus bromii
sASV168	iASV74	0.979901	0.00341015	-0.220826	0	-2.05724	0.0396629	+/-	si	UCG-005 sp.	Phascolarctobacterium faecium
sASV171	iASV74	-0.837797	0.0186116	0.342186	0.506754	2.05601	0.0397817	-/0	si	Lachnospiraceae FCS020 group sp.	Phascolarctobacterium faecium
sASV231	iASV110	0.87686	0.00955404	-0.0170214	0.968091	-2.05575	0.0398068	+/0	si	Oscillibacter sp.	Anaerostipes sp.
sASV78	iASV11	0.605398	0.0217787	-0.193814	0.525783	-2.05506	0.0398729	+/0	si	Faecalibacterium sp.	Blautia sp.
sASV810	iASV47	-0.855812	0.00670722	-0.150863	0.622741	2.05479	0.0398993	-/0	si	Bacteroides sp.	Agathobacter sp.
sASV138	iASV61	0.753838	0	-0.601513	0.206549	-2.05427	0.0399499	+/0	si	[Eubacterium] eligens group sp.	Ruminococcus sp.
sASV159	iASV102	-0.97611	0.0238904	0.297999	0.626269	2.05351	0.040023	-/0	si	Christensenellaceae R-7 group sp.	[Ruminococcus] torques group sp.
sASV128	iASV55	-0.299844	0.51354	0.899371	0.0377357	2.05337	0.0400372	0/+	si	Tyzzerella sp.	Parabacteroides merdae
sASV227	iASV13	0.402623	0.219565	-0.562041	0.090837	-2.05311	0.0400616	0/-	si	Lachnospiraceae UCG-001 sp.	Agathobacter sp.
sASV713	iASV124	-0.431873	0	0.967527	0.0324731	2.05288	0.0400841	-/+	si	[Clostridium] innocuum group sp.	Bacteroides sp.
sASV138	iASV5	0.781141	0.00763443	0.0718963	0.799013	-2.05273	0.0400984	+/0	si	[Eubacterium] eligens group sp.	Anaerostipes hadrus
sASV124	iASV36	0.860041	0.00293708	0.150321	0.678504	-2.05273	0.0400987	+/0	si	Bacteroides sp.	Coprococcus comes
sASV95	iASV13	0.288896	0.338414	-0.568825	0.0535999	-2.05269	0.0401027	0/-	si	Roseburia sp.	Agathobacter sp.
sASV154	iASV18	-0.629048	0.051363	0.286139	0.367254	2.05217	0.0401533	-/0	si	UCG-002 sp.	Dorea longicatena
sASV50	iASV52	0.3118	0.193766	-0.41641	0.108627	-2.05113	0.0402545	0/0	si	Romboutsia sp.	Lachnoclostridium sp.
sASV78	iASV136	-0.474732	0.118877	0.38478	0.174309	2.05092	0.0402748	0/0	si	Faecalibacterium sp.	Monoglobus sp.
sASV730	iASV121	0.092851	0.881949	-0.984223	0.0157774	-2.04967	0.0403969	0/-	si	Parabacteroides distasonis	Coprococcus catus
sASV699	iASV24	-0.738852	0.153771	0.915802	0	2.04966	0.0403977	0/+	si	bacterium from Family Lachnospiraceae	Collinsella aerofaciens
sASV179	iASV107	-0.048674	0.886989	0.784981	0.0122109	2.04964	0.0403997	0/+	si	bacterium from Family Lachnospiraceae	CAG-56 sp.
sASV12	iASV72	0.792533	0.033556	-0.354708	0.434985	-2.04923	0.0404396	+/0	si	Blautia massiliensis	Lachnoclostridium sp.
sASV810	iASV39	-0.846715	0.0334434	0.141502	0.678135	2.04857	0.0405037	-/0	si	Bacteroides sp.	Bacteroides uniformis
sASV785	iASV27	-0.151879	0	-0.790835	0.00219267	-2.04819	0.040541	-/-	si	bacterium from Family Lachnospiraceae	Subdoligranulum sp.
sASV231	iASV28	-0.262325	0.309075	0.47782	0.0612195	2.04785	0.0405748	0/+	si	Oscillibacter sp.	Subdoligranulum sp.
sASV83	iASV8	-0.860095	0.0130221	0.0278302	0.943341	2.04733	0.0406252	-/0	si	Faecalibacterium prausnitzii	Fusicatenibacter saccharivorans
sASV255	iASV39	-0.176425	0.649783	0.815432	0.02538	2.04698	0.0406598	0/+	si	Roseburia sp.	Bacteroides uniformis
sASV69	iASV8	-0.48978	0.126208	0.558816	0.149916	2.04684	0.0406734	0/0	si	UCG-002 sp.	Fusicatenibacter saccharivorans
sASV47	iASV17	-0.204439	0.464857	0.556798	0.0310874	2.04665	0.0406926	0/+	si	Agathobacter sp.	Faecalibacterium prausnitzii
sASV5	iASV137	0.843742	0.0723844	-0.854251	0.145749	-2.04589	0.0407668	+/0	si	Anaerostipes hadrus	Bacteroides eggerthii
sASV711	iASV49	0.748583	0	-0.480958	0.227622	-2.04568	0.0407877	+/0	si	Howardella sp.	Blautia obeum
sASV390	iASV31	-0.818656	0.181344	0.775553	0.00838306	2.04561	0.0407952	0/+	si	Colidextribacter sp.	Clostridium sensu stricto 1 sp.
sASV203	iASV68	-0.495796	0.084882	0.471932	0.199627	2.04546	0.0408098	-/0	si	UCG-005 sp.	Alistipes putredinis
sASV27	iASV81	0.698489	0.0808538	-0.602934	0.205191	-2.04525	0.0408298	+/0	si	Subdoligranulum sp.	Coprococcus eutactus
sASV96	iASV49	-0.611757	0.0799898	0.437473	0.238966	2.04525	0.0408303	-/0	si	Streptococcus sp.	Blautia obeum
sASV233	iASV38	0.835979	0.038148	-0.278396	0	-2.04521	0.040834	+/-	si	Bacteroides sp.	[Eubacterium] hallii group sp.
sASV106	iASV89	-0.269554	0	-0.910195	0.00442065	-2.04496	0.0408589	-/-	si	Alistipes sp.	[Eubacterium] hallii group sp.
sASV113	iASV28	-0.500763	0.499237	0.98163	0.0183702	2.0441	0.0409435	0/+	si	Bifidobacterium sp.	Subdoligranulum sp.
sASV410	iASV92	0.63887	0.24591	-0.722206	0.0279941	-2.04349	0.041004	0/-	si	Intestinimonas sp.	Clostridium sensu stricto 1 sp.
sASV83	iASV38	-0.633019	0.177301	0.603424	0.0853556	2.04347	0.0410059	0/+	si	Faecalibacterium prausnitzii	[Eubacterium] hallii group sp.
sASV95	iASV19	0.460248	0.113516	-0.393596	0.183315	-2.04304	0.0410488	0/0	si	Roseburia sp.	Blautia faecis
sASV268	iASV4	-0.290053	0.485883	0.959453	0.0405474	2.04264	0.0410882	0/+	si	Alistipes shahii	Faecalibacterium prausnitzii
sASV536	iASV28	-0.353354	0.196366	0.448427	0.107792	2.04109	0.0412416	0/0	si	bacterium from Family Lachnospiraceae	Subdoligranulum sp.
sASV121	iASV18	-0.0879946	0.712201	0.552841	0.0140907	2.04036	0.0413149	0/+	si	Coprococcus catus	Dorea longicatena
sASV146	iASV124	0.49732	0.209868	-0.549155	0.0801726	-2.03988	0.0413623	0/-	si	Lachnospira pectinoschiza	Bacteroides sp.
sASV121	iASV71	0.122796	0.662848	-0.667953	0.0246903	-2.03853	0.0414972	0/-	si	Coprococcus catus	Bacteroides sp.
sASV306	iASV55	0.480329	0.113985	-0.39116	0	-2.0384	0.0415096	0/-	si	Agathobacter sp.	Parabacteroides merdae
sASV174	iASV36	-0.527722	0.0778336	0.33582	0.261953	2.03791	0.0415586	-/0	si	Blautia sp.	Coprococcus comes
sASV52	iASV9	-0.432588	0.0643358	0.289274	0.277178	2.03766	0.0415841	-/0	si	Lachnoclostridium sp.	Escherichia-Shigella sp.
sASV430	iASV17	-0.561698	0	0.885605	0.0456401	2.03649	0.0417017	-/+	si	Butyricicoccus sp.	Faecalibacterium prausnitzii
sASV230	iASV75	0.285126	0.493657	-0.735141	0.024023	-2.03636	0.0417143	0/-	si	Lachnospiraceae UCG-010 sp.	Blautia sp.
sASV481	iASV33	-0.396479	0.179839	0.454855	0.118363	2.03543	0.0418081	0/0	si	Family XIII AD3011 group sp.	Anaerostipes sp.
sASV163	iASV116	0.13863	0.793387	-0.976205	0.0237945	-2.03453	0.0418986	0/-	si	Subdoligranulum sp.	bacterium from Family [Eubacterium] coprostanoligenes group
sASV48	iASV10	-0.39082	0	0.31862	0	2.03446	0.0419057	-/+	si	Lachnospiraceae ND3007 group sp.	[Eubacterium] hallii group sp.
sASV460	iASV109	0.842547	0.0043565	-0.405202	0.498569	-2.03277	0.0420761	+/0	si	Slackia isoflavoniconvertens	Roseburia inulinivorans
sASV126	iASV37	-0.451564	0.222411	0.544432	0.0833446	2.03143	0.0422117	0/+	si	Lachnospiraceae NK4A136 group sp.	Terrisporobacter sp.
sASV187	iASV31	0.88759	0.0444714	-0.792095	0.207905	-2.03102	0.0422532	+/0	si	bacterium from Order Rhodospirillales	Clostridium sensu stricto 1 sp.
sASV810	iASV4	0.725997	0.0174414	-0.0456366	0.871701	-2.03089	0.0422665	+/0	si	Bacteroides sp.	Faecalibacterium prausnitzii
sASV31	iASV123	0.944086	0.0559136	-0.612482	0	-2.03083	0.0422718	+/-	si	Clostridium sensu stricto 1 sp.	Enterococcus sp.
sASV1025	iASV52	-0.949005	0	0.204711	0	2.02932	0.0424256	-/+	si	Alistipes sp.	Lachnoclostridium sp.
sASV277	iASV108	-0.27963	0.543625	0.851772	0.0313291	2.02923	0.0424345	0/+	si	Lachnospiraceae FCS020 group sp.	Christensenellaceae R-7 group sp.
sASV1538	iASV37	1	0	0.837303	0.162697	-2.02879	0.04248	+/0	si	UCG-009 sp.	Terrisporobacter sp.
sASV1530	iASV2	-0.916812	0.0831884	0.723837	0.166808	2.02843	0.0425159	-/0	si	Christensenellaceae R-7 group sp.	Afipia sp.
sASV4	iASV4	0.556402	0.0108399	-0.0675631	0.777162	-2.02705	0.0426573	+/0	ASV4	Faecalibacterium prausnitzii	Faecalibacterium prausnitzii
sASV313	iASV14	0.329988	0.587602	-0.933397	0.020426	-2.02696	0.0426666	0/-	si	NK4A214 group sp.	Bifidobacterium sp.
sASV146	iASV66	0.745093	0.0891847	-0.476281	0.232834	-2.02657	0.0427067	+/0	si	Lachnospira pectinoschiza	Anaerostipes hadrus
sASV55	iASV30	-0.404905	0.106911	0.324119	0.204375	2.02597	0.0427679	0/0	si	Parabacteroides merdae	Faecalibacterium prausnitzii
sASV325	iASV11	-0.531057	0	0.614457	0.0782971	2.02583	0.0427823	-/+	si	Erysipelatoclostridium ramosum	Blautia sp.
sASV547	iASV38	-0.25444	0.626577	0.920021	0	2.02583	0.0427823	0/+	si	bacterium from Order Clostridia UCG-014	[Eubacterium] hallii group sp.
sASV16	iASV74	0.79634	0.106896	-0.733835	0.158093	-2.02551	0.0428147	0/0	si	Bacteroides sp.	Phascolarctobacterium faecium
sASV9	iASV136	-0.185878	0.446122	0.513761	0.0417847	2.02438	0.0429313	0/+	si	Escherichia-Shigella sp.	Monoglobus sp.
sASV914	iASV55	-0.975009	0.0249908	0.286152	0.640695	2.02432	0.0429368	-/0	si	bacterium from Family Lachnospiraceae	Parabacteroides merdae
sASV121	iASV47	0.430813	0.124087	-0.366241	0	-2.02425	0.0429445	0/-	si	Coprococcus catus	Agathobacter sp.
sASV561	iASV71	0.449541	0.263784	-0.939438	0.0605623	-2.02417	0.0429528	0/-	si	bacterium from Family Lachnospiraceae	Bacteroides sp.
sASV1	iASV2	-0.633491	0.0669967	0.594116	0.213679	2.02406	0.0429635	-/0	si	Sphingomonas sp.	Afipia sp.
sASV442	iASV22	0.585083	0.0979308	-0.426567	0.21894	-2.02364	0.0430073	+/0	si	Flavonifractor plautii	Bacteroides uniformis
sASV900	iASV120	-0.0426561	0.920117	0.86548	0.0118409	2.02359	0.0430128	0/+	si	GCA-900066575 sp.	Roseburia intestinalis
sASV550	iASV87	0.714475	0.175091	-0.809923	0.0965921	-2.02307	0.0430658	0/-	si	UBA1819 sp.	Anaerostipes hadrus
sASV125	iASV63	0.908848	0.0911516	-0.871572	0	-2.02264	0.0431101	+/-	si	Catenibacterium sp.	[Ruminococcus] gauvreauii group sp.
sASV263	iASV31	-0.226782	0	0.764584	0	2.02157	0.043221	-/+	si	Turicibacter sanguinis	Clostridium sensu stricto 1 sp.
sASV80	iASV42	-0.493096	0.320303	0.804065	0.0538248	2.02101	0.0432785	0/+	si	Bacteroides vulgatus	Bacteroides vulgatus
sASV48	iASV88	-0.258432	0.352369	0.537486	0.0581769	2.0203	0.0433524	0/+	si	Lachnospiraceae ND3007 group sp.	Butyricicoccus sp.
sASV419	iASV4	0.967667	0.0323329	-0.201547	0.66475	-2.02016	0.0433672	+/0	si	bacterium from Order Gastranaerophilales	Faecalibacterium prausnitzii
sASV106	iASV16	0.837322	0.0187429	0.0172488	0.955399	-2.01974	0.04341	+/0	si	Alistipes sp.	Bacteroides sp.
sASV132	iASV66	-0.743877	0.0215632	0.163045	0.65267	2.01963	0.0434221	-/0	si	Bacteroides thetaiotaomicron	Anaerostipes hadrus
sASV200	iASV61	-0.998525	0.00147526	-0.812081	0.0949843	2.01883	0.0435048	-/-	si	Streptococcus sp.	Ruminococcus sp.
sASV4	iASV117	-0.972221	0.0277791	0.196936	0.708415	2.01858	0.0435306	-/0	si	Faecalibacterium prausnitzii	Bifidobacterium bifidum
sASV98	iASV109	-0.49796	0	0.781276	0.118683	2.01782	0.0436099	-/0	si	Christensenellaceae R-7 group sp.	Roseburia inulinivorans
sASV785	iASV105	0.513524	0.106164	-0.443513	0.199186	-2.01739	0.0436547	0/0	si	bacterium from Family Lachnospiraceae	[Eubacterium] eligens group sp.
sASV710	iASV126	-0.750305	0.0124222	0.828032	0	2.01628	0.0437707	-/+	si	Family XIII AD3011 group sp.	Lachnospiraceae NK4A136 group sp.
sASV132	iASV125	-0.760881	0.239119	0.899568	0.0376263	2.01532	0.0438711	0/+	si	Bacteroides thetaiotaomicron	Catenibacterium sp.
sASV249	iASV121	0.355738	0.387128	-0.800406	0.0557812	-2.01526	0.0438774	0/-	si	bacterium from Order Rhodospirillales	Coprococcus catus
sASV39	iASV39	0.332019	0.208985	0.81282	0.000129527	2.01459	0.0439476	0/+	ASV39	Bacteroides uniformis	Bacteroides uniformis
sASV92	iASV126	-0.894336	0.0405712	0.515548	0	2.01344	0.0440686	-/+	si	Clostridium sensu stricto 1 sp.	Lachnospiraceae NK4A136 group sp.
sASV449	iASV39	0.481879	0.188997	-0.92872	0.0712795	-2.01313	0.0441008	0/-	si	UCG-005 sp.	Bacteroides uniformis
sASV43	iASV108	-0.248099	0.436857	0.796381	0	2.01304	0.0441106	0/+	si	Streptococcus sp.	Christensenellaceae R-7 group sp.
sASV175	iASV7	-0.213102	0.395868	0.486547	0.0476471	2.01271	0.0441456	0/+	si	Odoribacter splanchnicus	Intestinibacter bartlettii
sASV53	iASV121	0.377432	0.403898	-0.95204	0.0479605	-2.01263	0.0441536	0/-	si	Ruminococcus sp.	Coprococcus catus
sASV287	iASV52	0.583911	0.0987702	-0.457053	0	-2.01257	0.0441602	+/-	si	Negativibacillus sp.	Lachnoclostridium sp.
sASV33	iASV20	-0.148228	0.645697	0.610731	0.0092103	2.01152	0.0442708	0/+	si	Anaerostipes sp.	Bifidobacterium longum
sASV28	iASV39	0.485498	0.0665651	-0.342385	0.275975	-2.0114	0.044283	+/0	si	Subdoligranulum sp.	Bacteroides uniformis
sASV457	iASV136	0.563105	0.322968	-0.879569	0.0492532	-2.01123	0.0443012	0/-	si	Bacteroides sp.	Monoglobus sp.
sASV1628	iASV38	-0.528319	0	0.73846	0.0936599	2.00965	0.0444685	-/+	si	Candidatus Soleaferrea sp.	[Eubacterium] hallii group sp.
sASV60	iASV13	0.506472	0.164117	-0.794245	0.108512	-2.00956	0.0444776	0/0	si	Ruminococcus bicirculans	Agathobacter sp.
sASV7	iASV80	-0.56229	0.188876	0.715483	0.109909	2.00914	0.0445226	0/0	si	Intestinibacter bartlettii	Bacteroides vulgatus
sASV138	iASV54	0.554421	0.153841	-0.531112	0.141195	-2.00888	0.0445503	0/0	si	[Eubacterium] eligens group sp.	[Ruminococcus] torques group sp.
sASV120	iASV117	0.830638	0.0815087	-0.567223	0	-2.00862	0.0445774	+/-	si	Roseburia intestinalis	Bifidobacterium bifidum
sASV1602	iASV33	-0.780665	0.219335	0.946081	0.0539188	2.00827	0.044615	0/+	si	Family XIII AD3011 group sp.	Anaerostipes sp.
sASV171	iASV47	-0.567915	0.0428975	0.271306	0.393668	2.00822	0.0446201	-/0	si	Lachnospiraceae FCS020 group sp.	Agathobacter sp.
sASV1615	iASV28	-0.95668	0.0107527	0.503655	0.496345	2.00809	0.0446342	-/0	si	Holdemania sp.	Subdoligranulum sp.
sASV106	iASV97	-0.112734	0.809831	0.972232	0.0277677	2.00775	0.0446693	0/+	si	Alistipes sp.	Faecalibacterium prausnitzii
sASV75	iASV100	0.178305	0.560018	-0.668979	0.0344051	-2.00713	0.0447358	0/-	si	Blautia sp.	Colidextribacter sp.
sASV362	iASV75	-0.157935	0.735212	0.879448	0.0209231	2.00664	0.0447881	0/+	si	[Eubacterium] siraeum group sp.	Blautia sp.
sASV124	iASV60	-0.375711	0.533135	0.96813	0.0318698	2.00584	0.0448729	0/+	si	Bacteroides sp.	Ruminococcus bicirculans
sASV38	iASV114	-0.0321865	0.902399	0.650141	0.0118305	2.00476	0.044989	0/+	si	[Eubacterium] hallii group sp.	Lachnoclostridium edouardi
sASV9	iASV97	0.334799	0	-0.951317	0	-2.00255	0.0452255	+/-	si	Escherichia-Shigella sp.	Faecalibacterium prausnitzii
sASV944	iASV43	0.889351	0.0176876	0.0632293	0.853474	-2.0022	0.045263	+/0	si	Oscillibacter sp.	Streptococcus sp.
sASV84	iASV10	-0.322232	0.261193	0.477392	0.0842993	2.00219	0.0452641	0/+	si	UCG-002 sp.	[Eubacterium] hallii group sp.
sASV54	iASV30	-0.0505493	0.869734	-0.794787	0.0104779	-2.00176	0.0453106	0/-	si	[Ruminococcus] torques group sp.	Faecalibacterium prausnitzii
sASV810	iASV16	-0.432362	0.24513	0.502794	0.0668766	2.00157	0.0453306	0/+	si	Bacteroides sp.	Bacteroides sp.
sASV120	iASV39	-0.546528	0.10212	0.37584	0.228584	2.00143	0.0453466	0/0	si	Roseburia intestinalis	Bacteroides uniformis
sASV188	iASV132	-0.253241	0.403825	0.57858	0.0487371	2.00057	0.0454388	0/+	si	UCG-002 sp.	Bacteroides thetaiotaomicron
sASV43	iASV126	-0.416574	0.156779	0.573143	0.137506	2.00052	0.0454441	0/0	si	Streptococcus sp.	Lachnospiraceae NK4A136 group sp.
sASV59	iASV81	0.747232	0.0877624	-0.582661	0.224914	-2.00018	0.0454807	+/0	si	Clostridium sensu stricto 1 sp.	Coprococcus eutactus
sASV186	iASV33	-0.345597	0.226172	0.472104	0.103333	1.9985	0.0456621	0/0	si	Incertae Sedis sp.	Anaerostipes sp.
sASV62	iASV60	0.953606	0.0119119	0.0462983	0.930602	-1.99787	0.0457304	+/0	si	bacterium from Family [Eubacterium] coprostanoligenes group	Ruminococcus bicirculans
sASV60	iASV114	0.699943	0.035791	-0.496919	0.315973	-1.99743	0.0457786	+/0	si	Ruminococcus bicirculans	Lachnoclostridium edouardi
sASV73	iASV28	-0.455025	0.304946	0.726234	0.0645724	1.99649	0.0458808	0/+	si	Bacteroides stercoris	Subdoligranulum sp.
sASV84	iASV105	0.279804	0.404663	-0.658754	0	-1.99622	0.0459105	0/-	si	UCG-002 sp.	[Eubacterium] eligens group sp.
sASV878	iASV10	-0.650586	0.0806542	0.450951	0.262103	1.99573	0.0459637	-/0	si	bacterium from Family Enterobacteriaceae	[Eubacterium] hallii group sp.
sASV717	iASV41	0.86097	0.00287214	-0.320687	0	-1.99572	0.0459649	+/-	si	Butyricimonas virosa	[Ruminococcus] torques group sp.
sASV282	iASV22	-0.135071	0.772782	0.970181	0.0298193	1.9957	0.0459662	0/+	si	Sutterella wadsworthensis	Bacteroides uniformis
sASV246	iASV83	1	0	0.32963	0.523463	-1.99553	0.0459852	+/0	si	Lachnospiraceae FCS020 group bacterium	Faecalibacterium prausnitzii
sASV231	iASV124	0.378522	0.315118	-0.669444	0.0693911	-1.99506	0.0460364	0/-	si	Oscillibacter sp.	Bacteroides sp.
sASV175	iASV94	-0.55947	0.0468074	0.218249	0.434547	1.99423	0.0461271	-/0	si	Odoribacter splanchnicus	Lachnospira pectinoschiza
sASV288	iASV72	0.852787	0	-0.914427	0.0855732	-1.99417	0.0461334	+/-	si	Odoribacter splanchnicus	Lachnoclostridium sp.
sASV60	iASV71	-0.898007	0.0384975	0.487021	0.405375	1.99397	0.0461549	-/0	si	Ruminococcus bicirculans	Bacteroides sp.
sASV298	iASV37	-0.50298	0	0.654544	0.110647	1.99233	0.0463351	-/0	si	Marvinbryantia sp.	Terrisporobacter sp.
sASV944	iASV109	0.823582	0.0439397	-0.158973	0.621663	-1.99228	0.0463409	+/0	si	Oscillibacter sp.	Roseburia inulinivorans
sASV1064	iASV4	-0.869023	0.00507995	0.325206	0.593353	1.99189	0.0463835	-/0	si	bacterium from Family Lachnospiraceae	Faecalibacterium prausnitzii
sASV2085	iASV17	0.555989	0.251951	-0.931908	0.0680918	-1.99161	0.046414	0/-	si	Defluviitaleaceae UCG-011 sp.	Faecalibacterium prausnitzii
sASV768	iASV55	0.0943791	0.759082	0.854577	0	1.99156	0.0464198	0/+	si	Incertae Sedis sp.	Parabacteroides merdae
sASV919	iASV9	0.892888	0.0413988	-0.36446	0.477516	-1.99153	0.0464225	+/0	si	[Ruminococcus] torques group sp.	Escherichia-Shigella sp.
sASV729	iASV32	-0.119689	0.847972	0.935049	0.00619091	1.99086	0.0464968	0/+	si	Agathobacter sp.	CAG-352 sp.
sASV55	iASV41	-0.22207	0.408451	0.493516	0.0440928	1.99014	0.0465759	0/+	si	Parabacteroides merdae	[Ruminococcus] torques group sp.
sASV216	iASV37	-0.540983	0.267688	0.723112	0	1.98973	0.0466206	0/+	si	Merdibacter sp.	Terrisporobacter sp.
sASV181	iASV102	0.785504	0.0363228	-0.429771	0.395033	-1.9891	0.0466902	+/0	si	Intestinimonas sp.	[Ruminococcus] torques group sp.
sASV306	iASV48	-0.47347	0	0.340014	0	1.98805	0.0468058	-/+	si	Agathobacter sp.	Lachnospiraceae ND3007 group sp.
sASV224	iASV96	-0.907646	0.00473441	0.609733	0.390267	1.98786	0.0468274	-/0	si	Lachnospiraceae UCG-004 sp.	Streptococcus sp.
sASV154	iASV4	-0.77226	0.00884786	-0.024132	0.940659	1.98782	0.0468318	-/0	si	UCG-002 sp.	Faecalibacterium prausnitzii
sASV119	iASV9	-0.330838	0.521849	0.856161	0.0295465	1.98722	0.0468985	0/+	si	Parabacteroides distasonis	Escherichia-Shigella sp.
sASV38	iASV1	0.655872	0.055091	-0.39505	0.332739	-1.98719	0.046901	+/0	si	[Eubacterium] hallii group sp.	Sphingomonas sp.
sASV1628	iASV41	0.577434	0.133905	-0.763069	0.133412	-1.98662	0.0469645	0/0	si	Candidatus Soleaferrea sp.	[Ruminococcus] torques group sp.
sASV154	iASV16	0.801357	0.0302543	-0.141609	0.696368	-1.98627	0.0470037	+/0	si	UCG-002 sp.	Bacteroides sp.
sASV168	iASV98	0.705531	0.0505674	-0.861054	0.138946	-1.98607	0.047025	+/0	si	UCG-005 sp.	Christensenellaceae R-7 group sp.
sASV231	iASV74	0.935019	0.0196894	-0.115602	0.82737	-1.98605	0.0470273	+/0	si	Oscillibacter sp.	Phascolarctobacterium faecium
sASV1206	iASV22	-0.495267	0.175205	0.628403	0.130682	1.98574	0.0470626	0/0	si	Lachnospiraceae FCS020 group sp.	Bacteroides uniformis
sASV49	iASV95	0.375594	0.228913	-0.475407	0.10061	-1.9848	0.0471664	0/0	si	Blautia obeum	Roseburia sp.
sASV1032	iASV49	-0.752253	0	0.629406	0.255228	1.98442	0.0472092	-/0	si	Paludicola sp.	Blautia obeum
sASV753	iASV63	0.488868	0	-0.955691	0	-1.98264	0.0474077	+/-	si	[Eubacterium] xylanophilum group sp.	[Ruminococcus] gauvreauii group sp.
sASV867	iASV106	-0.485783	0.406752	0.895948	0.0396561	1.98182	0.0474994	0/+	si	Adlercreutzia equolifaciens	Alistipes sp.
sASV69	iASV20	-0.334036	0.418713	0.75392	0.0502751	1.98166	0.047517	0/+	si	UCG-002 sp.	Bifidobacterium longum
sASV37	iASV39	0.645312	0.0605255	-0.359813	0.341542	-1.98128	0.0475595	+/0	si	Terrisporobacter sp.	Bacteroides uniformis
sASV295	iASV49	-0.59043	0.0941554	0.478643	0.230195	1.98099	0.0475927	-/0	si	Lactococcus sp.	Blautia obeum
sASV262	iASV69	0.124716	0	0.944967	0.0153693	1.98069	0.0476264	+/+	si	UCG-005 sp.	UCG-002 sp.
sASV28	iASV103	-0.529744	0	0.082042	0	1.98053	0.0476436	-/+	si	Subdoligranulum sp.	Dorea formicigenerans
sASV60	iASV11	-0.00618863	0.985592	0.835656	0.0192084	1.98047	0.0476505	0/+	si	Ruminococcus bicirculans	Blautia sp.
sASV125	iASV75	0.901982	0.098018	-0.735959	0.156259	-1.97948	0.0477622	+/0	si	Catenibacterium sp.	Blautia sp.
sASV646	iASV39	0.884988	0.0460054	-0.772255	0.227745	-1.97936	0.0477754	+/0	si	bacterium from Family Coriobacteriales Incertae Sedis	Bacteroides uniformis
sASV48	iASV72	-0.0892393	0.886528	-0.947167	0.0011976	-1.97918	0.0477956	0/-	si	Lachnospiraceae ND3007 group sp.	Lachnoclostridium sp.
sASV69	iASV30	-0.293858	0.44278	0.713993	0.0466599	1.97854	0.0478677	0/+	si	UCG-002 sp.	Faecalibacterium prausnitzii
sASV8	iASV91	0.133308	0.732416	0.843963	0.00213875	1.97841	0.0478828	0/+	si	Fusicatenibacter saccharivorans	Bacteroides sp.
sASV269	iASV31	-0.215308	0.501554	0.651662	0.0412023	1.97819	0.0479077	0/+	si	Lachnospiraceae NK4A136 group sp.	Clostridium sensu stricto 1 sp.
sASV114	iASV29	-0.332499	0.420989	0.670887	0.0337061	1.97764	0.0479688	0/+	si	Lachnoclostridium edouardi	Akkermansia muciniphila
sASV309	iASV124	0.693555	0.126474	-0.529475	0.177174	-1.97754	0.047981	0/0	si	[Eubacterium] xylanophilum group sp.	Bacteroides sp.
sASV33	iASV58	-0.0244932	0.939772	0.708447	0.00672033	1.97741	0.0479951	0/+	si	Anaerostipes sp.	Erysipelotrichaceae UCG-003 bacterium
sASV288	iASV52	0.517913	0.0578211	-0.304974	0	-1.97674	0.0480712	+/-	si	Odoribacter splanchnicus	Lachnoclostridium sp.
sASV63	iASV32	-0.889295	0.0434751	0.367782	0.473201	1.97662	0.0480847	-/0	si	[Ruminococcus] gauvreauii group sp.	CAG-352 sp.
sASV303	iASV132	0.781982	0.00445922	-0.279869	0.591157	-1.97634	0.0481158	+/0	si	Parasutterella excrementihominis	Bacteroides thetaiotaomicron
sASV661	iASV50	0.820093	0.179907	-0.927105	0	-1.976	0.0481552	0/-	si	Alistipes sp.	Romboutsia sp.
sASV1196	iASV90	-0.0462173	0.930723	-0.930157	0.00714675	-1.97588	0.048168	0/-	si	bacterium from Family Oscillospiraceae	UCG-002 sp.
sASV128	iASV124	0.0932823	0.842327	-0.971336	0.0286639	-1.97576	0.0481818	0/-	si	Tyzzerella sp.	Bacteroides sp.
sASV206	iASV24	0.738688	0.0579005	-0.642382	0.242477	-1.97431	0.0483464	+/0	si	NK4A214 group sp.	Collinsella aerofaciens
sASV100	iASV129	0.284168	0.495174	-0.742503	0.0348645	-1.97365	0.0484217	0/-	si	Colidextribacter sp.	NK4A214 group sp.
sASV481	iASV136	-0.61139	0.0264026	0.169793	0.579192	1.97354	0.0484346	-/0	si	Family XIII AD3011 group sp.	Monoglobus sp.
sASV135	iASV136	0.108232	0.817333	-0.970293	0.0297073	-1.97304	0.0484905	0/-	si	Christensenellaceae R-7 group sp.	Monoglobus sp.
sASV757	iASV4	0.590049	0.163147	-0.507135	0.134622	-1.97294	0.048502	0/0	si	Butyricimonas sp.	Faecalibacterium prausnitzii
sASV269	iASV50	-0.0111858	0.96844	0.711051	0.0141605	1.97288	0.0485093	0/+	si	Lachnospiraceae NK4A136 group sp.	Romboutsia sp.
sASV303	iASV12	0.723254	0.00520744	-0.103556	0.790914	-1.97205	0.0486038	+/0	si	Parasutterella excrementihominis	Blautia massiliensis
sASV994	iASV29	0.936091	0.0639087	-0.51637	0.294287	-1.97182	0.04863	+/0	si	Oscillospira sp.	Akkermansia muciniphila
sASV16	iASV55	0.61322	0.0448246	-0.148089	0.557585	-1.97181	0.0486316	+/0	si	Bacteroides sp.	Parabacteroides merdae
sASV501	iASV27	-0.318727	0.441626	0.646639	0.0230637	1.97164	0.0486503	0/+	si	Bifidobacterium sp.	Subdoligranulum sp.
sASV536	iASV98	0.279333	0.405488	-0.947246	0.0527537	-1.97163	0.0486521	0/-	si	bacterium from Family Lachnospiraceae	Christensenellaceae R-7 group sp.
sASV306	iASV49	-0.144217	0.638312	0.641407	0.0245742	1.97139	0.0486795	0/+	si	Agathobacter sp.	Blautia obeum
sASV422	iASV124	0.879609	0	-0.778003	0	-1.97129	0.0486905	+/-	si	UCG-002 sp.	Bacteroides sp.
sASV42	iASV47	-0.277812	0.408156	0.652254	0.0569166	1.97111	0.0487111	0/+	si	Bacteroides vulgatus	Agathobacter sp.
sASV39	iASV121	0.559043	0.0243685	-0.174166	0.551514	-1.97084	0.0487423	+/0	si	Bacteroides uniformis	Coprococcus catus
sASV1064	iASV19	0.215068	0.60901	0.953318	0.0120223	1.97032	0.0488016	0/+	si	bacterium from Family Lachnospiraceae	Blautia faecis
sASV57	iASV7	0.98076	0.0192395	0.157663	0.709244	-1.97011	0.048826	+/0	si	Ruminococcus bromii	Intestinibacter bartlettii
sASV696	iASV19	-0.422906	0.403459	0.820131	0.0456195	1.96993	0.048846	0/+	si	Streptococcus mutans	Blautia faecis
sASV307	iASV30	-0.0978522	0.817695	0.840536	0.0178635	1.96947	0.0488989	0/+	si	Christensenellaceae R-7 group sp.	Faecalibacterium prausnitzii
sASV231	iASV115	0.0175571	0.970199	-0.838598	0.00243177	-1.96876	0.0489801	0/-	si	Oscillibacter sp.	[Ruminococcus] gnavus group sp.
sASV48	iASV113	0.845614	0.154386	-0.912615	0.0873855	-1.96823	0.049041	0/-	si	Lachnospiraceae ND3007 group sp.	Bifidobacterium sp.
sASV127	iASV114	0.699526	0.0802101	0.982661	0.000448334	1.96823	0.0490419	+/+	si	Lachnoclostridium sp.	Lachnoclostridium edouardi
sASV710	iASV37	0.592562	0.16091	-0.771047	0.126895	-1.9682	0.0490451	0/0	si	Family XIII AD3011 group sp.	Terrisporobacter sp.
sASV28	iASV87	-0.621268	0	0.725663	0	1.96803	0.0490647	-/+	si	Subdoligranulum sp.	Anaerostipes hadrus
sASV49	iASV128	0.133546	0.752563	-0.907323	0.0333933	-1.96796	0.0490722	0/-	si	Blautia obeum	Tyzzerella sp.
sASV29	iASV75	0.643482	0.0851563	-0.343144	0.301549	-1.96767	0.0491059	+/0	si	Akkermansia muciniphila	Blautia sp.
sASV40	iASV26	0.813092	0.0491372	-0.438334	0.384609	-1.96725	0.0491544	+/0	si	Enterococcus sp.	Faecalibacterium sp.
sASV36	iASV25	0.548144	0.0650135	-0.327374	0.325737	-1.96663	0.0492264	+/0	si	Coprococcus comes	Bacteroides vulgatus
sASV907	iASV89	0.775362	0.123412	-0.731758	0.159893	-1.96613	0.0492831	0/0	si	[Eubacterium] brachy group sp.	[Eubacterium] hallii group sp.
sASV45	iASV136	-0.639721	0.171319	0.590028	0.123642	1.96552	0.0493544	0/0	si	Ruminococcus bromii	Monoglobus sp.
sASV306	iASV109	0.739675	0	0.0365034	0.915144	-1.9654	0.0493684	+/0	si	Agathobacter sp.	Roseburia inulinivorans
sASV336	iASV5	0.00882102	0.976124	-0.905477	0.0343863	-1.96518	0.0493939	0/-	si	Christensenellaceae R-7 group sp.	Anaerostipes hadrus
sASV162	iASV92	-0.941245	0	0.212908	0.730979	1.96507	0.0494066	-/0	si	Butyricicoccus sp.	Clostridium sensu stricto 1 sp.
sASV76	iASV59	0.907476	0.0333116	-0.273209	0.600384	-1.96453	0.0494689	+/0	si	Coprococcus sp.	Clostridium sensu stricto 1 sp.
sASV9	iASV101	-0.482801	0.094694	0.414413	0.233771	1.96337	0.0496035	-/0	si	Escherichia-Shigella sp.	[Eubacterium] siraeum group sp.
sASV710	iASV10	-0.579533	0.0616812	0.428037	0.290071	1.9633	0.0496119	-/0	si	Family XIII AD3011 group sp.	[Eubacterium] hallii group sp.
sASV174	iASV27	0.517519	0.0848431	-0.317585	0.290338	-1.96293	0.0496544	+/0	si	Blautia sp.	Subdoligranulum sp.
sASV719	iASV114	-0.374376	0.286503	-0.941148	0.0050934	-1.96286	0.0496624	0/-	si	Christensenellaceae R-7 group sp.	Lachnoclostridium edouardi
sASV749	iASV101	0.994731	0.00526946	-0.128239	0.871761	-1.96265	0.0496872	+/0	si	bacterium from Family Lachnospiraceae	[Eubacterium] siraeum group sp.
sASV646	iASV106	0.781678	0.118364	-0.722533	0.167956	-1.96259	0.0496936	0/0	si	bacterium from Family Coriobacteriales Incertae Sedis	Alistipes sp.
sASV306	iASV97	-0.178845	0.701215	0.96486	0.0351402	1.96121	0.049854	0/+	si	Agathobacter sp.	Faecalibacterium prausnitzii

## Sheet: Table S3
Table S3. Peripheral blood cell counts and their ratios in advaced melanoma patients before the start of anti-PD-1 therapy (n = 58). The marker levels were compared between the following subgroups of patients: responders (R) or non-responders (NR) and patients with clinical benefit (CB) or those with no clinical benefit (NB) - categorization based on to the clinical outcome of the immunotherapy, …
Marker Median(range)	R (n = 26)	NR (n = 32)	p-valuea	CB (n = 36)	NB (n = 22)	p-valuea	cal ≤ 211.9 µg/mL (n = 48)	cal > 211.9 µg/mL (n = 7)	p-valuea	SIgA ≤ 5477 µg/mL (n = 38)	SIgA > 5477 µg/mL (n = 17)	p-valuea	zon ≤ 303.4 ng/mL (n = 38)	zon > 303.4 ng/mL (n = 17)	p-valuea
ANC (·1000/µL)	4.55 (1.20-7.69)	4.54 (1.58-31.32)	0.92	4.55 (1.20-7.69)	4.54 (1.58-31.32)	0.72	5.12 (2.96-10.13)	4.52 (1.58-31.32)	0.58	5.00 (2.23-7.13)	4.52 (1.58-31.32)	0.78	4.75 (2.23-31.32)	4.52 (1.58-8.61)	0.60
ALC (·1000/µL)	1.69 (0.83-3.78)	1.40 (0.67-4.64)	0.40	1.61 (0.83-3.78)	1.53 (0.67-4.64)	0.56	1.59 (0.67-2.75)	1.55 (0.73-4.64)	0.76	1.49 (0.83-2.92)	1.61 (0.67-4.64)	0.99	1.49 (0.83-2.41)	1.77 (0.67-4.64)	0.14
AMC (·1000/µL)	0.58 (0.28-1.09)	0.58 (0.19-2.42)	0.83	0.58 (0.28-1.09)	0.58 (0.19-2.42)	0.65	0.59 (0.25-0.95)	0.56 (0.19-2.42)	0.60	0.57 (0.35-1.09)	0.59 (0.19-2.42)	0.75	0.59 (0.28-2.42)	0.56 (0.19-1.17)	0.85
AEC (·1000/µL)	0.13 (0.03-0.27)	0.11 (0.02-0.47)	0.94	0.15 (0.02-0.47)	0.10 (0.03-0.4)	0.29	0.17 (0.03-0.40)	0.11 (0.02-0.47)	0.26	0.16 (0.03-0.40)	0.11 (0.02-0.47)	0.30	0.14 (0.03-0.40)	0.11 (0.02-0.47)	0.83
ABC (·1000/µL)	0.04 (0.01-0.14)	0.04 (0.01-0.11)	0.92	0.04 (0.01-0.14)	0.04 (0.01-0.11)	0.95	0.03 (0.02-0.11)	0.04 (0.01-0.14)	0.74	0.03 (0.01-0.14)	0.04 (0.01-0.11)	0.73	0.03 (0.01-0.06)	0.05 (0.01-0.14)	0.01
PLT (·1000/µL)	249.00 (180.00-471.00)	257.00 (166.00-562.00)	0.65	246.50 (180.00-471.00)	265.50 (166.00-562.00)	0.20	240.00 (169.00-363.00)	257.00 (166.00-562.00)	0.38	260.50 (180.00-363.00)	245.00 (166.00-562.00)	0.75	250.50 (180.00-562.00)	259.00 (166.00-471.00)	0.49
NLR	2.97 (0.32-5.92)	2.74 (0.34-26.54)	0.88	2.79 (0.32-5.92)	2.95 (0.34-26.54)	0.57	3.27 (1.64-10.55)	2.99 (0.34-26.54)	0.50	2.66 (1.48-5.92)	3.03 (0.34-26.54)	0.91	3.51 (1.59-26.54)	2.68 (0.34-7.67)	0.18
MLR	0.37 (0.10-0.84)	0.37 (0.10-2.05)	0.58	0.37 (0.10-0.84)	0.40 (0.10-2.05)	0.42	0.40 (0.15-0.61)	0.38 (0.10-2.05)	0.90	0.40 (0.18-0.84)	0.37 (0.10-2.05)	0.43	0.40 (0.15-2.05)	0.37 (0.10-0.93)	0.17
PLR	144.27 (51.85-415.66)	168.54 (51.29-638.64)	0.33	146.45 (51.85-415.66)	169.63 (51.29-638.64)	0.31	138.63 (99.45-269.79)	155.28 (51.29-638.64)	0.84	146.45 (104.11-415.66)	156.21 (51.29-638.64)	0.88	154.68 (99.45-638.64)	143.28 (51.29-336.26)	0.39
aKruskal-Wallis rank sum test.
ANC – absolute neutrophil count, ALC – absolute lymphocyte count, AMC – absolute monocyte count, AEC – absolute eosinophil count, ABC – absolute basophil count, PLT – platelet count
NLR – neutrophil-to-lymphocyte ratio, MLR - monocyte to lymphocyte ratio, PLT - platelet to lymphocyte ratio

## Sheet: Table S4
Table S4. The mutual correlations between intestinal barrier state biomarkers (fecal zonulin, fecal calprotectin, and fecal secretory immunoglobulin A (SIgA) and peripheral blood cell counts and ratios in a cohort of advanced melanoma patients undergoing anti-PD-1 therapy. The correlations were examined in all analyzed samples (all) and the study subgroups before immunotherapy initiation at T0 (0…
Subgroup	Variable 1	Variable 2	Spearman's ρ value	p-value
all	ANC	SIgA	-0.031689715	0.821777079
R0	ANC	SIgA	0.028656126	0.897616029
NR0	ANC	SIgA	-0.024029369	0.899700472
CB0	ANC	SIgA	0.036290323	0.8435344
NB0	ANC	SIgA	-0.077297828	0.739110346
all	ANC	Calprotectin	-0.119098496	0.395656417
R0	ANC	Calprotectin	-0.393280632	0.064365734
NR0	ANC	Calprotectin	0.117254423	0.53718582
CB0	ANC	Calprotectin	-0.293255132	0.103458151
NB0	ANC	Calprotectin	0.14810004	0.521737002
all	ANC	Zonulin	0.058944483	0.675030032
R0	ANC	Zonulin	-0.10770751	0.623554208
NR0	ANC	Zonulin	0.165980644	0.38071113
CB0	ANC	Zonulin	-0.230938416	0.202718716
NB0	ANC	Zonulin	0.488470308	0.024653818
all	ALC	SIgA	0.127056453	0.364612946
R0	ALC	SIgA	-0.140350881	0.522994278
NR0	ALC	SIgA	0.251530367	0.179977802
CB0	ALC	SIgA	-0.101934187	0.578802598
NB0	ALC	SIgA	0.409623233	0.065173823
all	ALC	Calprotectin	-0.314475811	0.021827883
R0	ALC	Calprotectin	-0.379046219	0.074470464
NR0	ALC	Calprotectin	-0.339232106	0.066667417
CB0	ALC	Calprotectin	-0.324502716	0.069982788
NB0	ALC	Calprotectin	-0.301690762	0.183820367
all	ALC	Zonulin	-0.207016132	0.136928297
R0	ALC	Zonulin	-0.182851501	0.403663367
NR0	ALC	Zonulin	-0.292932711	0.116189881
CB0	ALC	Zonulin	-0.206985066	0.255679498
NB0	ALC	Zonulin	-0.279584112	0.219663625
all	NLR	SIgA	-0.107240768	0.443562013
R0	NLR	SIgA	0.077075099	0.726170241
NR0	NLR	SIgA	-0.223136819	0.234908009
CB0	NLR	SIgA	0.106304985	0.561125088
NB0	NLR	SIgA	-0.284415584	0.210748214
all	NLR	Calprotectin	0.15481374	0.267503855
R0	NLR	Calprotectin	-0.011857708	0.958596724
NR0	NLR	Calprotectin	0.293437152	0.115580626
CB0	NLR	Calprotectin	0.101173021	0.580292919
NB0	NLR	Calprotectin	0.209090909	0.361360669
all	NLR	Zonulin	0.196419932	0.158284376
R0	NLR	Zonulin	0.048418972	0.82662634
NR0	NLR	Zonulin	0.291212458	0.118464444
CB0	NLR	Zonulin	-0.014296188	0.938519541
NB0	NLR	Zonulin	0.474025974	0.031373163
all	AMC	SIgA	0.051700847	0.713127638
R0	AMC	SIgA	0.217939221	0.317800466
NR0	AMC	SIgA	0.014918732	0.937632913
CB0	AMC	SIgA	0.104877161	0.567830179
NB0	AMC	SIgA	0.081195198	0.726430422
all	AMC	Calprotectin	-0.04952312	0.724723564
R0	AMC	Calprotectin	-0.236718564	0.276814898
NR0	AMC	Calprotectin	0.085949711	0.651557404
CB0	AMC	Calprotectin	-0.257609112	0.15461051
NB0	AMC	Calprotectin	0.19746672	0.390897774
all	AMC	Zonulin	-0.091303212	0.515558031
R0	AMC	Zonulin	-0.16604893	0.44892189
NR0	AMC	Zonulin	-0.087285717	0.646488295
CB0	AMC	Zonulin	-0.13531354	0.460270691
NB0	AMC	Zonulin	-0.128613193	0.578480034
all	AEC	SIgA	0.147918726	0.295331164
R0	AEC	SIgA	0.183663726	0.401541979
NR0	AEC	SIgA	0.172647834	0.37047069
CB0	AEC	SIgA	0.030741379	0.869600796
NB0	AEC	SIgA	0.269919056	0.236688009
all	AEC	Calprotectin	0.092283495	0.515253316
R0	AEC	Calprotectin	0.225247966	0.301432795
NR0	AEC	Calprotectin	-0.04143548	0.831004769
CB0	AEC	Calprotectin	0.117504875	0.528995018
NB0	AEC	Calprotectin	0.02471548	0.915311808
all	AEC	Zonulin	-0.048622027	0.732126796
R0	AEC	Zonulin	0.221287563	0.310236237
NR0	AEC	Zonulin	-0.299420673	0.114576647
CB0	AEC	Zonulin	-0.01435946	0.938887347
NB0	AEC	Zonulin	-0.193821394	0.399877566
all	ABC	SIgA	0.091491556	0.514688486
R0	ABC	SIgA	-0.274005458	0.20580531
NR0	ABC	SIgA	0.4250983	0.019194234
CB0	ABC	SIgA	-0.089195777	0.627348383
NB0	ABC	SIgA	0.409520891	0.065247582
all	ABC	Calprotectin	-0.370865372	0.006260841
R0	ABC	Calprotectin	-0.432798384	0.039135463
NR0	ABC	Calprotectin	-0.304060237	0.102346401
CB0	ABC	Calprotectin	-0.347696634	0.051183133
NB0	ABC	Calprotectin	-0.345139163	0.125446015
all	ABC	Zonulin	-0.337061262	0.013586199
R0	ABC	Zonulin	-0.335118193	0.118020002
NR0	ABC	Zonulin	-0.302482459	0.104229923
CB0	ABC	Zonulin	-0.293919555	0.102510172
NB0	ABC	Zonulin	-0.414166996	0.061962212
all	PLT	SIgA	0.012702125	0.928071531
R0	PLT	SIgA	-0.002471577	0.991070086
NR0	PLT	SIgA	0.068098368	0.72067509
CB0	PLT	SIgA	0.047304734	0.797106799
NB0	PLT	SIgA	0.04025974	0.863342914
all	PLT	Calprotectin	-0.291584344	0.034139424
R0	PLT	Calprotectin	-0.540781084	0.007713461
NR0	PLT	Calprotectin	-0.139089804	0.463540368
CB0	PLT	Calprotectin	-0.361936218	0.04179467
NB0	PLT	Calprotectin	-0.261038961	0.251972179
all	PLT	Zonulin	-0.231380302	0.09551162
R0	PLT	Zonulin	-0.554127601	0.006076794
NR0	PLT	Zonulin	-0.005341048	0.977653212
CB0	PLT	Zonulin	-0.563256364	0.000789402
NB0	PLT	Zonulin	0.264935065	0.244759304
all	SIgA	PLR	-0.144492824	0.301005852
R0	SIgA	PLR	0.009881423	0.96579267
NR0	SIgA	PLR	-0.261846496	0.161758641
CB0	SIgA	PLR	0.052419355	0.775171529
NB0	SIgA	PLR	-0.346753247	0.123932567
all	SIgA	MLR	-0.009998387	0.943380831
R0	SIgA	MLR	0.239130435	0.270535689
NR0	SIgA	MLR	-0.11323693	0.549834697
CB0	SIgA	MLR	0.238269795	0.188444558
NB0	SIgA	MLR	-0.211688312	0.355309574
all	Calprotectin	PLR	0.141025641	0.312848186
R0	Calprotectin	PLR	0.064229249	0.770759611
NR0	Calprotectin	PLR	0.240934372	0.198897679
CB0	Calprotectin	PLR	0.14186217	0.437054323
NB0	Calprotectin	PLR	0.142857143	0.535227487
all	Calprotectin	MLR	0.282293179	0.040915595
R0	Calprotectin	MLR	0.077075099	0.726170241
NR0	Calprotectin	MLR	0.407786429	0.026127879
CB0	Calprotectin	MLR	0.134530792	0.461316149
NB0	Calprotectin	MLR	0.364935065	0.104460994
all	Zonulin	PLR	0.077568134	0.579892075
R0	Zonulin	PLR	-0.150197628	0.492259965
NR0	Zonulin	PLR	0.262291435	0.16102724
CB0	Zonulin	PLR	-0.089809384	0.623752223
NB0	Zonulin	PLR	0.366233766	0.103162975
all	Zonulin	MLR	0.094420255	0.500163855
R0	Zonulin	MLR	-0.089920949	0.682443489
NR0	Zonulin	MLR	0.207119021	0.270896423
CB0	Zonulin	MLR	0.034824047	0.849813982
NB0	Zonulin	MLR	0.171428571	0.455755628
ANC – absolute neutrophil count, ALC – absolute lymphocyte count, AMC – absolute monocyte count, AEC – absolute eosinophil count, ABC – absolute basophil count, PLT – platelet count
NLR – neutrophil-to-lymphocyte ratio, MLR - monocyte to lymphocyte ratio, PLT - platelet to lymphocyte ratio

## Sheet: Table S5
Table S5. Outcome descriptors used in the study.
Clinical grade of the treatment	Response to the treatment	Benefit from the treatment
Complete response (CR)	Response - R	Clinical benefit (CB)
Partial response (PR)
Stabilization of the disease (SD)	No-response (NR)
Progression of the disease (PD)		No benefit (NB)
